# Supplementary material for: 4,7,8-Trimethyl-2H-chromen-2-one
Source: Acta Crystallogr Sect E Struct Rep Online. 2012 Mar 10;68(Pt 4):o1014. doi: 10.1107/S1600536812009646 (PMC3343979; doi:10.1107/S1600536812009646)
Supplement: Supplementary file 2 [file e-68-o1014-Isup2.hkl]

# 
# h,k,l, Fc-squared, Fo-squared, sigma(Fo-squared) and status flag 
# 
data_I
_shelx_title ' Y2961 in P2(1)/c' 
_shelx_refln_list_code          4 
_shelx_F_calc_maximum      168.28 
_exptl_crystal_F_000       400.00 
_reflns_d_resolution_high  0.7095 
 
loop_ 
 _symmetry_equiv_pos_as_xyz 
 'x, y, z' 
 '-x, y+1/2, -z+1/2' 
 '-x, -y, -z' 
 'x, -y-1/2, z-1/2' 
 
_cell_length_a     7.2763 
_cell_length_b    18.0754 
_cell_length_c     7.2464 
_cell_angle_alpha  90.000 
_cell_angle_beta   97.055 
_cell_angle_gamma  90.000 
 
_shelx_F_squared_multiplier     1.000 
 
loop_ 
 _refln_index_h 
 _refln_index_k 
 _refln_index_l 
 _refln_F_squared_calc 
 _refln_F_squared_meas 
 _refln_F_squared_sigma 
 _refln_observed_status 
   2   0   0      628.93      534.21      9.68 o 
   3   0   0      798.36      812.32     20.55 o 
   4   0   0      110.38       90.43      3.68 o 
   5   0   0      141.28      157.44     10.30 o 
   6   0   0       97.77       91.11      4.81 o 
   7   0   0      684.56      665.67     10.15 o 
   8   0   0       14.36       12.45      3.52 o 
   9   0   0       27.51       31.27      5.54 o 
  10   0   0        0.12        1.15      2.48 o 
   2   1   0     1208.81     1171.47     13.88 o 
   3   1   0      106.05      101.22      3.30 o 
   4   1   0      140.78      140.12      2.71 o 
   5   1   0        0.19        1.45      0.72 o 
   6   1   0     1072.84     1106.23     19.10 o 
   7   1   0       36.74       35.39      1.90 o 
   8   1   0       17.58       18.66      2.94 o 
   9   1   0       15.77       15.39      2.90 o 
  10   1   0        7.17        5.45      2.51 o 
   1   2   0      164.36      144.84      1.19 o 
   2   2   0     1726.71     1681.61     13.30 o 
   3   2   0      593.03      602.24     10.23 o 
   4   2   0        4.01        5.73      1.24 o 
   5   2   0       52.63       38.00      2.02 o 
   6   2   0       24.11       21.09      1.84 o 
   7   2   0      209.26      203.52      4.18 o 
   8   2   0       15.47       16.28      2.98 o 
   9   2   0       80.23       96.28      7.88 o 
  10   2   0        6.22        6.28      2.45 o 
   1   3   0        0.25        3.00      0.28 o 
   2   3   0      415.62      408.58      3.23 o 
   3   3   0     1375.66     1399.29     21.22 o 
   4   3   0       34.11       33.94      1.55 o 
   5   3   0      139.50      150.31      3.26 o 
   6   3   0      207.79      226.75      4.60 o 
   7   3   0        0.55        2.33      0.93 o 
   8   3   0        1.23        4.21      2.47 o 
   9   3   0        4.52        6.16      2.41 o 
  10   3   0        5.15        5.98      2.83 o 
   0   4   0     4848.52     4419.81     67.86 o 
   1   4   0      451.39      410.35      4.57 o 
   2   4   0        0.86        4.41      0.43 o 
   3   4   0        0.00        1.43      0.51 o 
   4   4   0       42.00       51.63      1.75 o 
   5   4   0       18.40       20.08      1.64 o 
   6   4   0       25.08       22.15      1.87 o 
   7   4   0        1.35        2.90      0.91 o 
   8   4   0        1.09        3.95      2.40 o 
   9   4   0       45.93       41.99      4.81 o 
  10   4   0       10.04        9.05      2.59 o 
   1   5   0      354.31      307.12      2.71 o 
   2   5   0      973.57      919.40      6.26 o 
   3   5   0      251.80      264.61      3.60 o 
   4   5   0       54.82       56.92      1.90 o 
   5   5   0       18.87       20.17      1.35 o 
   6   5   0        0.01        0.77      0.69 o 
   7   5   0       20.16       15.21      1.60 o 
   8   5   0       19.49       17.34      2.73 o 
   9   5   0       38.09       37.88      4.02 o 
   0   6   0     1071.72     1012.55     33.18 o 
   1   6   0      163.44      167.41      2.80 o 
   2   6   0       47.19       46.42      1.71 o 
   3   6   0     2083.99     2266.04     27.18 o 
   4   6   0       15.80       23.44      1.36 o 
   5   6   0        0.43        1.83      0.88 o 
   6   6   0      463.61      427.70      6.04 o 
   7   6   0       58.27       46.22      2.89 o 
   8   6   0       22.15       29.11      3.32 o 
   9   6   0       26.19       29.82      3.61 o 
   1   7   0      146.25      135.83      2.50 o 
   2   7   0       20.32       19.56      1.07 o 
   3   7   0        2.56        5.83      0.97 o 
   4   7   0       37.67       30.37      1.60 o 
   5   7   0        0.49        2.46      0.91 o 
   6   7   0       31.56       22.57      1.68 o 
   7   7   0       70.34       63.64      3.19 o 
   8   7   0        0.08        2.65      1.59 o 
   9   7   0       29.15       33.47      3.86 o 
   0   8   0       92.84       98.90      2.33 o 
   1   8   0      202.72      223.19      2.79 o 
   2   8   0        0.00        1.98      0.83 o 
   3   8   0        1.33        2.32      0.90 o 
   4   8   0        3.09        1.92      0.80 o 
   5   8   0       34.52       35.26      1.99 o 
   6   8   0       11.54        7.26      1.08 o 
   7   8   0       19.45       14.36      1.69 o 
   8   8   0        4.11        3.34      1.37 o 
   9   8   0        0.05        3.74      2.53 o 
   1   9   0      524.12      566.39     11.87 o 
   2   9   0        2.11        1.55      0.73 o 
   3   9   0       47.07       48.18      1.86 o 
   4   9   0       54.55       52.60      2.46 o 
   5   9   0        0.31        1.32      1.00 o 
   6   9   0        8.18       10.22      1.65 o 
   7   9   0        5.19        5.76      1.51 o 
   8   9   0       49.98       47.37      5.81 o 
   9   9   0       68.36       73.41      8.77 o 
   0  10   0       36.20       43.84      3.72 o 
   1  10   0      319.15      345.13      5.96 o 
   2  10   0      163.54      167.71      4.44 o 
   3  10   0       12.82        7.31      0.90 o 
   4  10   0        9.24        9.30      1.17 o 
   5  10   0       13.18       12.84      1.40 o 
   6  10   0      675.50      641.73     12.78 o 
   7  10   0       26.18       25.28      2.48 o 
   8  10   0        5.02        4.15      1.97 o 
   9  10   0       52.43       53.19      5.22 o 
   1  11   0        9.79        5.95      0.82 o 
   2  11   0       27.39       23.78      1.53 o 
   3  11   0      287.06      272.58      5.00 o 
   4  11   0      311.19      305.90      5.25 o 
   5  11   0       87.35       73.80      2.77 o 
   6  11   0        5.81        6.40      1.27 o 
   7  11   0       10.18       13.99      2.02 o 
   8  11   0       21.20       17.72      3.13 o 
   9  11   0      113.61      128.41      7.23 o 
   0  12   0        0.11        1.12      0.97 o 
   1  12   0      164.93      164.20      6.66 o 
   2  12   0      191.09      173.33      3.79 o 
   3  12   0     2190.61     2300.03     13.35 o 
   4  12   0      985.45      990.38     11.77 o 
   5  12   0       19.34       16.96      1.52 o 
   6  12   0       12.85        6.98      1.24 o 
   7  12   0        2.47        2.53      1.03 o 
   8  12   0        0.68        1.01      1.57 o 
   1  13   0      163.89      154.66      7.80 o 
   2  13   0      112.59       94.98      2.82 o 
   3  13   0     1329.47     1354.79     13.34 o 
   4  13   0      118.70      109.24      3.22 o 
   5  13   0       16.08       18.54      1.59 o 
   6  13   0        0.15        2.23      1.05 o 
   7  13   0       10.63       11.62      1.56 o 
   8  13   0        4.23        4.26      1.70 o 
   0  14   0       44.43       70.38      4.65 o 
   1  14   0       16.15       12.59      1.46 o 
   2  14   0      135.06      127.65      4.41 o 
   3  14   0      482.18      503.71      6.54 o 
   4  14   0      146.88      150.83      3.84 o 
   5  14   0       13.24       10.67      1.40 o 
   6  14   0        0.26        2.59      1.04 o 
   7  14   0       12.19       10.75      1.60 o 
   8  14   0        8.15        5.81      2.29 o 
   1  15   0      144.90      124.24      3.67 o 
   2  15   0      191.77      196.16      4.21 o 
   3  15   0      133.20      132.93      3.56 o 
   4  15   0        0.73        1.40      0.97 o 
   5  15   0        5.86        7.10      1.35 o 
   6  15   0       25.50       26.18      2.16 o 
   7  15   0       61.64       65.20      3.20 o 
   8  15   0       36.04       33.50      4.13 o 
   0  16   0        7.07        0.35      1.27 o 
   1  16   0       28.97       22.62      1.92 o 
   2  16   0        2.90        4.74      1.12 o 
   3  16   0      228.74      238.13      6.62 o 
   4  16   0       80.07       82.31      3.09 o 
   5  16   0        3.84        4.90      1.39 o 
   6  16   0       26.27       26.09      2.17 o 
   7  16   0       18.86       17.22      2.05 o 
   1  17   0       63.55       51.09      2.39 o 
   2  17   0       11.01       11.30      1.59 o 
   3  17   0        0.01        3.64      1.13 o 
   4  17   0        2.15        2.27      1.29 o 
   5  17   0       16.39       18.03      1.93 o 
   6  17   0       97.29      106.33      5.67 o 
   7  17   0        5.37        2.40      1.80 o 
   0  18   0      367.52      319.81      7.81 o 
   1  18   0       82.19       65.96      3.15 o 
   2  18   0       14.68       17.40      1.97 o 
   3  18   0       15.61       13.91      1.74 o 
   4  18   0        0.46        1.80      1.07 o 
   5  18   0       27.38       34.24      2.67 o 
   6  18   0       60.86       69.54      4.34 o 
   7  18   0       21.43       20.78      2.22 o 
   1  19   0        0.00        0.99      1.03 o 
   2  19   0        4.63        4.49      1.26 o 
   3  19   0       32.76       33.29      3.38 o 
   4  19   0       27.13       30.90      2.38 o 
   5  19   0        2.86        2.77      1.19 o 
   6  19   0       16.30       18.92      2.61 o 
   0  20   0      119.91      115.18      8.61 o 
   1  20   0       20.24       16.11      2.08 o 
   2  20   0        1.40        2.31      1.28 o 
   3  20   0       51.40       51.15      4.02 o 
   4  20   0        4.31        4.56      1.28 o 
   5  20   0        0.11        1.23      1.57 o 
   6  20   0        1.93        4.19      2.41 o 
   1  21   0       22.76       21.88      1.85 o 
   2  21   0       11.81       14.81      2.15 o 
   3  21   0        9.44        8.22      1.87 o 
   4  21   0       26.71       27.42      2.56 o 
   5  21   0        3.07        2.00      1.62 o 
   0  22   0       73.76       81.17      8.08 o 
   1  22   0        0.62        0.90      1.55 o 
   2  22   0       70.69       82.40      7.01 o 
   3  22   0      120.54      116.70     10.06 o 
   4  22   0        2.92        4.64      1.65 o 
   5  22   0       18.65       12.87      2.94 o 
   1  23   0        0.01        2.36      2.20 o 
   2  23   0       20.96       25.05      3.65 o 
   3  23   0       17.01       14.90      4.66 o 
   4  23   0        6.02        5.15      2.13 o 
   0  24   0      165.11      185.82     11.94 o 
   1  24   0        4.88        9.57      2.61 o 
   2  24   0        1.47        3.23      3.81 o 
   3  24   0        7.79        5.57      2.63 o 
   1  25   0      141.28      158.53      8.26 o 
 -10   1   1        4.40        7.44      3.29 o 
  -9   1   1        0.90        2.06      1.99 o 
  -8   1   1        1.44        2.85      1.85 o 
  -7   1   1      331.78      333.64      8.58 o 
  -6   1   1      704.16      716.54     12.29 o 
  -5   1   1       37.28       34.69      4.63 o 
  -4   1   1       33.32       34.47      1.10 o 
  -3   1   1        3.42        3.22      0.32 o 
  -2   1   1     1068.89     1044.88      5.49 o 
  -1   1   1      259.93      260.47      1.96 o 
   0   1   1      365.84      320.46     12.09 o 
   1   1   1        0.03        0.82      0.26 o 
   2   1   1      130.48      108.61      1.48 o 
   3   1   1        0.02        1.47      0.70 o 
   4   1   1        1.27        1.17      0.58 o 
   5   1   1       98.40       91.46      3.88 o 
   6   1   1     1047.42     1052.68     14.16 o 
   7   1   1        9.07        8.96      1.60 o 
   8   1   1       21.79       24.81      2.02 o 
   9   1   1       58.98       67.08      5.12 o 
 -10   2   1      113.31      124.02      7.09 o 
  -9   2   1       52.80       60.25      5.76 o 
  -8   2   1        1.64        2.65      1.93 o 
  -7   2   1      499.73      490.82     18.25 o 
  -6   2   1       29.13       28.06      1.59 o 
  -5   2   1       11.73       10.46      2.00 o 
  -4   2   1      119.52      140.72      5.01 o 
  -3   2   1        4.06        4.31      0.43 o 
  -1   2   1      162.34      141.70      1.94 o 
   0   2   1      161.33      168.25      2.19 o 
   1   2   1     1105.80     1076.23      9.66 o 
   2   2   1        3.13        3.54      0.40 o 
   3   2   1        0.77        1.35      0.60 o 
   4   2   1      194.27      188.22      3.99 o 
   5   2   1     1209.12     1204.55      9.31 o 
   6   2   1      119.65      126.78      4.05 o 
   7   2   1        4.38        6.17      1.31 o 
   8   2   1       44.98       44.20      2.50 o 
   9   2   1      108.08      127.41      6.77 o 
 -10   3   1       20.71       32.04      4.06 o 
  -9   3   1        5.38        4.94      2.69 o 
  -8   3   1       11.67       11.73      2.61 o 
  -7   3   1      157.94      171.41     15.53 o 
  -6   3   1      738.15      763.70     18.15 o 
  -5   3   1       27.94       23.78      1.37 o 
  -4   3   1     1090.69     1152.64      9.75 o 
  -3   3   1      583.65      564.44      5.09 o 
  -2   3   1       18.84       21.27      0.65 o 
  -1   3   1      159.04      147.75      2.14 o 
   0   3   1       95.13       87.76      1.10 o 
   1   3   1      109.57      105.21      1.23 o 
   2   3   1       78.65       89.19      1.68 o 
   3   3   1     1880.16     2054.19     13.23 o 
   4   3   1      172.04      183.59      3.45 o 
   5   3   1      239.86      227.71      6.39 o 
   6   3   1      511.79      495.44      7.53 o 
   7   3   1        2.34        1.84      1.03 o 
   8   3   1        4.78        4.53      1.10 o 
   9   3   1       16.48       19.27      5.13 o 
 -10   4   1        4.47        4.27      2.13 o 
  -9   4   1        4.67        9.80      2.42 o 
  -8   4   1        1.27        2.86      1.81 o 
  -7   4   1        7.75        6.26      1.47 o 
  -6   4   1        0.79        1.79      0.88 o 
  -5   4   1        0.00        0.95      0.58 o 
  -4   4   1      594.14      578.07      8.83 o 
  -3   4   1      579.50      676.46      8.02 o 
  -2   4   1      715.92      665.61      5.84 o 
  -1   4   1       94.17      100.41      1.74 o 
   0   4   1        5.75        2.79      0.26 o 
   1   4   1     1527.76     1487.16     10.09 o 
   2   4   1     1408.98     1539.77     17.92 o 
   3   4   1     1319.54     1423.56     29.44 o 
   4   4   1      111.56      101.40      3.12 o 
   5   4   1      161.31      152.84      3.46 o 
   6   4   1        0.94        1.44      0.94 o 
   7   4   1        7.40        6.46      1.38 o 
   8   4   1        8.48        8.62      1.66 o 
   9   4   1       30.94       34.11      4.97 o 
 -10   5   1        2.77        3.86      2.11 o 
  -9   5   1        1.96        2.57      1.63 o 
  -8   5   1        0.03        1.08      1.52 o 
  -7   5   1       17.92       19.50      2.32 o 
  -6   5   1        0.45        0.53      0.61 o 
  -5   5   1      134.89      118.23      2.62 o 
  -4   5   1     1517.86     1638.47     16.74 o 
  -3   5   1     1000.88     1027.34     13.31 o 
  -2   5   1      150.21      136.09      1.80 o 
  -1   5   1       63.57       57.69      2.47 o 
   0   5   1     1206.89     1225.65      9.99 o 
   1   5   1      362.13      343.72      4.66 o 
   2   5   1        1.18        0.49      0.52 o 
   3   5   1     1923.47     2109.76     29.52 o 
   4   5   1       39.25       44.63      1.81 o 
   5   5   1       10.60        8.16      1.23 o 
   6   5   1      134.11      137.63      4.22 o 
   7   5   1        2.85        3.55      1.19 o 
   8   5   1        0.51        1.12      0.91 o 
   9   5   1        1.15        1.47      2.07 o 
  -9   6   1        4.64        6.13      2.10 o 
  -8   6   1       23.99       26.10      3.36 o 
  -7   6   1       31.50       25.24      3.49 o 
  -6   6   1       37.11       34.03      2.02 o 
  -5   6   1       48.81       50.35      2.04 o 
  -4   6   1        3.47        5.95      0.75 o 
  -3   6   1       84.92      119.38      3.47 o 
  -2   6   1        2.69        2.30      0.33 o 
  -1   6   1       73.90       55.20      3.00 o 
   0   6   1       45.92       48.21      1.15 o 
   1   6   1       76.14       78.54      1.58 o 
   2   6   1      469.15      486.58     14.61 o 
   3   6   1      369.95      428.07     12.99 o 
   4   6   1       61.37       59.06      2.10 o 
   5   6   1       10.10       15.85      1.38 o 
   6   6   1       12.99        8.16      1.37 o 
   7   6   1        1.88        2.36      1.08 o 
   8   6   1       45.18       56.58      3.34 o 
   9   6   1        0.00        1.77      2.03 o 
  -9   7   1       32.72       26.92      3.74 o 
  -8   7   1       11.79        9.83      2.18 o 
  -7   7   1       52.02       41.68      3.12 o 
  -6   7   1        0.00        1.26      0.70 o 
  -5   7   1       12.33       12.59      1.26 o 
  -4   7   1        0.98        1.25      0.76 o 
  -3   7   1        2.75        1.05      0.60 o 
  -2   7   1      266.72      292.43      7.14 o 
  -1   7   1      876.53      909.88     24.87 o 
   0   7   1     2832.31     2923.95     33.90 o 
   1   7   1       14.48        9.36      0.66 o 
   2   7   1       29.08       46.11      1.63 o 
   3   7   1      277.62      252.56      4.08 o 
   4   7   1       14.11       15.43      1.32 o 
   5   7   1       37.31       31.20      2.16 o 
   6   7   1        8.91       10.03      1.74 o 
   7   7   1       33.24       25.17      2.62 o 
   8   7   1        0.47        1.44      1.08 o 
   9   7   1       41.89       46.43      6.42 o 
  -9   8   1        0.32        1.75      1.71 o 
  -8   8   1        2.79        2.22      2.01 o 
  -7   8   1        2.12        1.50      0.77 o 
  -6   8   1       36.07       31.82      1.78 o 
  -5   8   1       10.14        7.42      1.03 o 
  -4   8   1      245.55      251.62      3.84 o 
  -3   8   1      227.30      233.53      3.68 o 
  -2   8   1      167.12      136.71      2.34 o 
  -1   8   1     2738.71     3181.39     34.62 o 
   0   8   1       28.38       33.65      1.34 o 
   1   8   1      113.90       96.16      1.81 o 
   2   8   1       30.23       36.01      1.49 o 
   3   8   1      101.99      103.89      2.65 o 
   4   8   1       15.00       14.55      1.32 o 
   5   8   1       12.35       11.00      1.35 o 
   6   8   1      143.10      113.53      3.56 o 
   7   8   1       35.88       30.56      2.32 o 
   8   8   1        7.03        5.52      1.44 o 
   9   8   1        0.01        0.41      1.72 o 
  -9   9   1        1.12        2.02      2.05 o 
  -8   9   1       21.53       18.61      2.87 o 
  -7   9   1      111.84       97.83      3.71 o 
  -6   9   1        1.16        1.29      0.84 o 
  -5   9   1        8.41        5.21      1.22 o 
  -4   9   1        1.63        2.97      0.87 o 
  -3   9   1       10.52       15.39      1.13 o 
  -2   9   1        3.08        1.83      0.42 o 
  -1   9   1      843.44      929.22      8.52 o 
   0   9   1     4239.77     4728.22     39.29 o 
   1   9   1        4.44        3.21      0.54 o 
   2   9   1       13.73       20.57      1.29 o 
   3   9   1        2.86        3.56      0.85 o 
   4   9   1        0.26        1.47      0.97 o 
   5   9   1       18.53       10.20      1.31 o 
   6   9   1        3.14        1.76      0.97 o 
   7   9   1       29.14       21.39      2.10 o 
   8   9   1        4.90        3.48      1.35 o 
   9   9   1       12.99       13.89      4.09 o 
  -9  10   1       50.78       61.42      5.64 o 
  -8  10   1       10.68        7.93      2.04 o 
  -7  10   1       30.26       33.15      3.07 o 
  -6  10   1       88.22       76.82      2.72 o 
  -5  10   1       47.69       47.58      2.11 o 
  -4  10   1      202.73      217.03      4.58 o 
  -3  10   1       78.03       70.03      2.12 o 
  -2  10   1       70.83       66.03      2.31 o 
  -1  10   1      308.34      342.27      8.69 o 
   0  10   1        9.14        8.42      1.11 o 
   1  10   1       80.04       74.01      2.33 o 
   2  10   1       50.60       57.51      2.01 o 
   3  10   1       49.25       57.76      2.21 o 
   4  10   1        0.06        1.51      0.97 o 
   5  10   1       62.86       50.86      2.37 o 
   6  10   1      132.37      118.88      3.68 o 
   7  10   1        0.74        1.05      0.78 o 
   8  10   1       28.60       32.65      3.12 o 
   9  10   1       72.06       84.98      5.93 o 
  -9  11   1       14.83       15.05      3.15 o 
  -8  11   1       10.93        9.07      3.69 o 
  -7  11   1       18.90       15.34      1.65 o 
  -6  11   1        5.58        5.23      1.11 o 
  -5  11   1       32.66       26.96      2.22 o 
  -4  11   1       34.94       38.87      2.45 o 
  -3  11   1      244.96      230.46     11.79 o 
  -2  11   1       12.43       19.05      2.72 o 
  -1  11   1      105.86       99.57      2.56 o 
   0  11   1      321.79      286.29      4.70 o 
   1  11   1       64.73       73.22      2.22 o 
   2  11   1      461.53      437.58      5.28 o 
   3  11   1      480.46      474.63      6.13 o 
   4  11   1      235.79      229.90      4.63 o 
   5  11   1       53.93       42.30      2.26 o 
   6  11   1        6.83        5.61      1.08 o 
   7  11   1       11.94       10.59      1.47 o 
   8  11   1       25.07       20.63      2.42 o 
  -9  12   1        7.80        8.47      2.45 o 
  -8  12   1        2.75        2.08      1.72 o 
  -7  12   1        0.74        2.02      1.20 o 
  -6  12   1       18.64       17.61      1.69 o 
  -5  12   1      107.06       99.00      3.07 o 
  -4  12   1      225.24      233.63      4.31 o 
  -3  12   1      211.12      206.82      4.59 o 
  -2  12   1      210.44      192.82      3.98 o 
  -1  12   1       93.52      121.57      3.16 o 
   0  12   1       10.59       15.17      1.25 o 
   1  12   1      231.15      230.35      5.56 o 
   2  12   1      167.28      162.85      3.59 o 
   3  12   1      498.57      477.87      6.75 o 
   4  12   1       21.20       17.86      1.52 o 
   5  12   1       20.35       18.74      1.72 o 
   6  12   1        0.12        1.98      1.15 o 
   7  12   1        7.60        6.54      1.40 o 
   8  12   1        9.80        8.48      1.68 o 
  -8  13   1       12.07       12.82      2.54 o 
  -7  13   1       11.82       11.16      1.54 o 
  -6  13   1        2.69        4.35      1.13 o 
  -5  13   1      124.56      127.43      3.57 o 
  -4  13   1      279.32      299.77     11.87 o 
  -3  13   1      644.38      691.79     11.29 o 
  -2  13   1      190.70      209.89      4.42 o 
  -1  13   1       29.53       39.46      2.11 o 
   0  13   1       59.04       75.58      3.45 o 
   1  13   1        0.04        1.60      0.90 o 
   2  13   1      240.71      234.92      4.36 o 
   3  13   1      208.90      208.56      4.52 o 
   4  13   1       74.30       73.11      2.79 o 
   5  13   1        0.03        1.70      1.10 o 
   6  13   1        1.16        0.69      1.10 o 
   7  13   1        1.11        2.46      1.27 o 
   8  13   1       27.16       24.85      2.89 o 
  -8  14   1       20.99       22.31      6.17 o 
  -7  14   1        4.88        4.21      1.32 o 
  -6  14   1       34.47       37.35      3.05 o 
  -5  14   1       26.05       27.27      1.84 o 
  -4  14   1      114.11      116.91      3.40 o 
  -3  14   1       50.54       43.38      2.22 o 
  -2  14   1       65.44       63.30      2.74 o 
  -1  14   1        1.91        2.73      0.92 o 
   0  14   1        0.26        2.72      1.02 o 
   1  14   1      135.87      133.59      5.44 o 
   2  14   1      822.69      807.63     26.47 o 
   3  14   1       36.10       38.09      2.12 o 
   4  14   1      187.20      190.58      4.44 o 
   5  14   1       45.34       44.92      2.47 o 
   6  14   1       65.31       65.60      3.04 o 
   7  14   1       73.63       85.18      4.90 o 
   8  14   1       37.69       34.39      4.00 o 
  -8  15   1       33.13       35.99      4.17 o 
  -7  15   1       64.61       72.93      4.68 o 
  -6  15   1        1.73        4.10      1.13 o 
  -5  15   1       79.20       85.21      3.22 o 
  -4  15   1       73.65       77.41      2.94 o 
  -3  15   1      808.63      793.72     29.42 o 
  -2  15   1       39.84       44.75      4.06 o 
  -1  15   1        0.37        1.91      0.99 o 
   0  15   1       31.47       31.09      1.80 o 
   1  15   1        0.23        1.20      1.10 o 
   2  15   1      467.62      443.49     14.43 o 
   3  15   1      272.42      258.06      8.34 o 
   4  15   1        9.34        8.01      1.42 o 
   5  15   1        3.88        4.27      1.28 o 
   6  15   1        4.42        7.09      1.34 o 
   7  15   1        4.85        5.20      1.84 o 
   8  15   1       65.76       74.17      7.03 o 
  -7  16   1        1.01        2.13      1.30 o 
  -6  16   1        8.70        8.08      2.10 o 
  -5  16   1       15.23       18.25      1.73 o 
  -4  16   1        0.47        1.45      0.89 o 
  -3  16   1       28.57       25.71      1.80 o 
  -2  16   1       24.43       25.86      2.70 o 
  -1  16   1      252.08      210.18      4.21 o 
   0  16   1       10.81        7.34      1.09 o 
   1  16   1        2.63        1.88      0.96 o 
   2  16   1       38.30       35.14      2.98 o 
   3  16   1        2.33        1.79      1.21 o 
   4  16   1       13.06       11.63      1.48 o 
   5  16   1        0.27        1.82      1.04 o 
   6  16   1       74.43       82.28      3.69 o 
   7  16   1        2.45        3.18      1.26 o 
  -7  17   1       70.83       71.01      5.71 o 
  -6  17   1        0.18        2.85      1.55 o 
  -5  17   1        0.17        2.04      1.13 o 
  -4  17   1       29.08       28.66      2.01 o 
  -3  17   1       31.55       35.93      2.12 o 
  -2  17   1        3.63        1.06      0.74 o 
  -1  17   1        8.81        7.67      1.17 o 
   0  17   1      345.32      303.05      5.04 o 
   1  17   1       59.25       46.56      2.41 o 
   2  17   1        0.58        2.33      0.93 o 
   3  17   1       94.34       95.50      3.78 o 
   4  17   1       68.24       70.72      3.09 o 
   5  17   1        0.79        1.67      1.31 o 
   6  17   1       53.32       54.07      3.17 o 
   7  17   1        0.00        1.56      1.25 o 
  -7  18   1        0.25        1.06      1.64 o 
  -6  18   1        3.53        3.15      1.79 o 
  -5  18   1       68.62       69.74      5.27 o 
  -4  18   1        4.80        3.86      1.16 o 
  -3  18   1       24.47       27.17      3.25 o 
  -2  18   1       24.88       19.63      2.25 o 
  -1  18   1       60.25       46.19      2.27 o 
   0  18   1       10.03        5.69      1.07 o 
   1  18   1        1.52        3.97      1.43 o 
   2  18   1       58.46       67.06      4.31 o 
   3  18   1       32.60       29.80      2.90 o 
   4  18   1       49.89       56.30      2.80 o 
   5  18   1        5.51        6.38      1.30 o 
   6  18   1       30.90       28.94      2.76 o 
   7  18   1       10.13        8.58      4.00 o 
  -6  19   1        9.65       12.19      2.21 o 
  -5  19   1        9.50       11.06      1.93 o 
  -4  19   1        0.66        2.15      1.47 o 
  -3  19   1        0.33        0.77      1.13 o 
  -2  19   1        0.45        1.79      1.32 o 
  -1  19   1       12.21       10.37      1.35 o 
   0  19   1        3.84        6.89      1.25 o 
   1  19   1        6.33        5.01      1.24 o 
   2  19   1        3.20        2.89      0.99 o 
   3  19   1        9.44        9.51      1.71 o 
   4  19   1       15.22       18.37      1.95 o 
   5  19   1       11.62       11.71      1.72 o 
   6  19   1        3.83        6.06      1.47 o 
  -6  20   1        5.16        4.82      1.46 o 
  -5  20   1       22.99       23.06      2.54 o 
  -4  20   1       53.04       60.83      4.66 o 
  -3  20   1       10.60       13.76      2.45 o 
  -2  20   1        2.38        4.59      1.55 o 
  -1  20   1        4.38        2.73      1.20 o 
   0  20   1        1.53        1.89      1.29 o 
   1  20   1       16.31       19.32      2.35 o 
   2  20   1       37.67       37.46      2.57 o 
   3  20   1       29.23       28.89      3.06 o 
   4  20   1       10.28        8.22      1.78 o 
   5  20   1       15.32       13.71      1.93 o 
   6  20   1        0.96        1.77      1.41 o 
  -5  21   1        0.00        1.63      1.47 o 
  -4  21   1      177.70      209.01      6.55 o 
  -3  21   1       81.95       93.86      6.06 o 
  -2  21   1       27.35       37.12      3.18 o 
  -1  21   1        0.43        1.40      1.58 o 
   0  21   1        2.24        3.77      1.31 o 
   1  21   1        0.10        2.36      1.41 o 
   2  21   1       10.00       10.92      2.16 o 
   3  21   1      154.83      168.83     11.62 o 
   4  21   1       23.55       25.99      4.88 o 
   5  21   1       30.51       30.64      3.42 o 
  -5  22   1        5.27        4.52      1.93 o 
  -4  22   1        0.01        1.41      1.70 o 
  -3  22   1       69.94       84.34      8.97 o 
  -2  22   1        5.89        7.43      2.27 o 
  -1  22   1       23.98       27.22      3.43 o 
   0  22   1        0.02        1.17      1.14 o 
   1  22   1        3.27        2.70      1.29 o 
   2  22   1       96.63       99.88      6.42 o 
   3  22   1       72.66       82.30      5.57 o 
   4  22   1        4.03        4.42      2.14 o 
  -4  23   1        0.18        1.20      1.33 o 
  -3  23   1        5.41        5.10      1.87 o 
  -2  23   1        2.97        2.35      1.52 o 
  -1  23   1        0.51        1.75      1.31 o 
   0  23   1       12.17        9.47      1.98 o 
   1  23   1       32.27       33.06      3.11 o 
   2  23   1        2.59        4.13      2.23 o 
   3  23   1        7.54        5.34      2.32 o 
   4  23   1        2.50        2.42      1.84 o 
  -3  24   1        0.00        1.66      1.69 o 
  -2  24   1      122.59      146.07      9.66 o 
  -1  24   1       12.25       16.28      3.41 o 
   0  24   1        1.49        2.00      1.98 o 
   1  24   1       66.91       75.79      6.72 o 
   2  24   1        1.95        2.87      1.71 o 
   3  24   1       14.30        9.23      2.59 o 
  -1  25   1       87.98       95.62      7.45 o 
   0  25   1      106.32      119.03      7.05 o 
   1  25   1       97.65      102.46      6.58 o 
 -10   0   2       17.55       10.61      3.31 o 
  -9   0   2       43.88       46.41      6.85 o 
  -8   0   2      165.16      167.02      9.41 o 
  -7   0   2      938.32      983.12     20.47 o 
  -6   0   2       86.30       69.69      3.69 o 
  -5   0   2      114.12      115.21      6.16 o 
  -4   0   2       14.63       11.68      2.45 o 
  -3   0   2     1096.88     1055.25     16.13 o 
  -2   0   2      638.97      662.51      4.96 o 
  -1   0   2    16062.94    16406.82     86.16 o 
   0   0   2    18972.75    18042.23    179.09 o 
   1   0   2      659.98      649.51      9.04 o 
   2   0   2      580.90      567.39     12.58 o 
   3   0   2      229.19      234.73      7.33 o 
   4   0   2        9.68       11.33      1.81 o 
   5   0   2      669.28      640.18     14.73 o 
   6   0   2       66.89       70.78      5.10 o 
   7   0   2        0.61        1.82      1.68 o 
   8   0   2        0.97        2.16      1.54 o 
   9   0   2        6.12        7.14      3.23 o 
 -10   1   2       11.70       12.96      3.19 o 
  -9   1   2        4.41        5.49      2.24 o 
  -8   1   2      127.27      122.44      6.07 o 
  -7   1   2       86.97       94.68      4.92 o 
  -6   1   2      146.86      153.11      2.91 o 
  -5   1   2        2.62        2.31      0.27 o 
  -4   1   2       79.82       66.06      2.96 o 
  -3   1   2       53.07       49.66      3.33 o 
  -2   1   2      913.77      893.08     10.84 o 
  -1   1   2    28319.03    26402.28     92.68 o 
   0   1   2       61.20       66.56      1.21 o 
   1   1   2     1329.51     1218.76      8.42 o 
   2   1   2       10.43        8.55      1.15 o 
   3   1   2      214.02      177.83      6.22 o 
   4   1   2       38.68       36.52      2.05 o 
   5   1   2      373.93      372.44      6.56 o 
   6   1   2      844.64      853.69     12.73 o 
   7   1   2        8.12       10.12      1.47 o 
   8   1   2       71.07       81.11      3.39 o 
   9   1   2        0.54        1.20      1.50 o 
 -10   2   2       37.29       45.73      8.33 o 
  -9   2   2        0.18        4.23      2.62 o 
  -8   2   2       20.57       24.97      3.30 o 
  -7   2   2      269.52      271.17      7.90 o 
  -6   2   2        2.40        3.82      0.75 o 
  -5   2   2       16.00       16.93      0.63 o 
  -4   2   2        8.14        9.19      0.73 o 
  -3   2   2      319.36      308.93      4.65 o 
  -2   2   2        7.98       19.14      0.49 o 
  -1   2   2      543.90      534.61      3.98 o 
   0   2   2     1225.88     1284.29     11.39 o 
   1   2   2      200.28      183.11      2.28 o 
   2   2   2     1149.91     1133.77     11.73 o 
   3   2   2       12.27       18.23      1.34 o 
   4   2   2      108.48       99.58      3.39 o 
   5   2   2      667.62      644.39      7.56 o 
   6   2   2       12.65       13.34      1.72 o 
   7   2   2        0.51        1.66      1.05 o 
   8   2   2        0.14        1.70      1.15 o 
   9   2   2       32.65       35.69      3.88 o 
 -10   3   2       37.93       40.79      9.76 o 
  -9   3   2       15.64       15.08      3.03 o 
  -8   3   2       22.18       14.63      2.48 o 
  -7   3   2      144.85      146.96      9.80 o 
  -6   3   2       50.87       53.19      2.62 o 
  -5   3   2       90.00       80.41      2.37 o 
  -4   3   2      520.47      548.56      5.73 o 
  -3   3   2      836.87      889.47      7.49 o 
  -2   3   2        2.98        2.79      0.32 o 
  -1   3   2     1234.76     1246.41      8.93 o 
   0   3   2      106.56      108.47      1.25 o 
   1   3   2       27.13       31.87      0.97 o 
   2   3   2       30.78       28.12      1.25 o 
   3   3   2       54.59       64.11      3.09 o 
   4   3   2      102.17      117.65      3.32 o 
   5   3   2        3.86        2.23      0.92 o 
   6   3   2       49.12       57.36      3.24 o 
   7   3   2       44.50       49.01      2.94 o 
   8   3   2      110.71      118.32      4.05 o 
   9   3   2        0.21        1.96      2.28 o 
 -10   4   2        0.05        0.67      1.75 o 
  -9   4   2        3.97        3.49      2.13 o 
  -8   4   2        2.85        3.54      1.75 o 
  -7   4   2        1.03        2.02      1.54 o 
  -6   4   2        6.00        6.83      0.81 o 
  -5   4   2        7.52        6.94      0.71 o 
  -4   4   2      222.30      252.41      4.69 o 
  -3   4   2      233.42      253.28      2.48 o 
  -2   4   2      155.10      152.17      2.71 o 
  -1   4   2      793.31      807.79      7.68 o 
   0   4   2      157.47      150.92      1.60 o 
   1   4   2      555.56      583.07      9.08 o 
   2   4   2      694.10      705.85     15.06 o 
   3   4   2       77.36       94.61      2.81 o 
   4   4   2        0.74        2.90      0.83 o 
   5   4   2       31.09       35.02      2.35 o 
   6   4   2        6.83        6.66      1.24 o 
   7   4   2        0.70        2.47      1.16 o 
   8   4   2       31.02       31.22      2.68 o 
   9   4   2        0.33        2.26      1.87 o 
 -10   5   2        3.59        3.49      2.33 o 
  -9   5   2        2.22        4.95      2.48 o 
  -8   5   2        4.36        5.09      1.95 o 
  -7   5   2       42.51       45.74      3.64 o 
  -6   5   2        8.15        8.91      1.01 o 
  -5   5   2        7.52        8.84      0.95 o 
  -4   5   2      238.38      259.74      3.02 o 
  -3   5   2       46.87       46.27      1.07 o 
  -2   5   2        8.98       12.62      0.60 o 
  -1   5   2        2.42        0.52      0.21 o 
   0   5   2      366.35      354.28      5.49 o 
   1   5   2      490.19      429.53      6.13 o 
   2   5   2     1804.76     1812.38     17.16 o 
   3   5   2       18.10       16.94      1.41 o 
   4   5   2        0.53        0.38      0.82 o 
   5   5   2       50.28       39.39      2.35 o 
   6   5   2        1.26        0.90      0.62 o 
   7   5   2       25.30       27.73      2.83 o 
   8   5   2        1.06        3.08      1.23 o 
   9   5   2       49.37       47.69      6.49 o 
  -9   6   2       15.71       17.15      3.17 o 
  -8   6   2        1.47        4.23      2.24 o 
  -7   6   2      135.44      120.83      7.17 o 
  -6   6   2        0.24        2.52      0.59 o 
  -5   6   2        1.85        2.97      0.58 o 
  -4   6   2      351.70      379.62     10.30 o 
  -3   6   2      247.38      247.88      5.36 o 
  -2   6   2        2.64        2.23      0.41 o 
  -1   6   2       45.64       56.57      1.93 o 
   0   6   2        4.91        4.52      1.23 o 
   1   6   2       21.00       15.10      0.71 o 
   2   6   2      407.32      398.20      4.73 o 
   3   6   2       63.45       76.87      2.66 o 
   4   6   2       62.51       59.96      2.66 o 
   5   6   2      100.19       92.48      3.43 o 
   6   6   2      210.78      179.73      4.91 o 
   7   6   2        2.31        2.88      1.36 o 
   8   6   2       13.57       13.42      1.95 o 
   9   6   2       67.02       73.68      6.30 o 
  -9   7   2        5.74        7.14      2.20 o 
  -8   7   2       58.18       43.37      3.79 o 
  -7   7   2      173.56      165.33      6.40 o 
  -6   7   2       14.04       12.43      1.81 o 
  -5   7   2        4.10        3.01      0.69 o 
  -4   7   2      230.60      261.20      3.55 o 
  -3   7   2        1.49        6.08      0.71 o 
  -2   7   2       72.84       81.64      1.45 o 
  -1   7   2      360.38      387.16      3.80 o 
   0   7   2        3.51        6.48      0.92 o 
   1   7   2       58.80       43.92      1.22 o 
   2   7   2      459.08      468.00      5.61 o 
   3   7   2       30.46       26.17      1.52 o 
   4   7   2       78.36       76.54      3.05 o 
   5   7   2      338.09      288.50      5.46 o 
   6   7   2       21.36       15.96      1.69 o 
   7   7   2        0.12        1.80      0.90 o 
   8   7   2       42.37       50.01      3.99 o 
   9   7   2       32.02       36.34      4.43 o 
  -9   8   2        9.92        8.10      3.07 o 
  -8   8   2        7.54        3.70      1.83 o 
  -7   8   2       46.26       40.52      3.51 o 
  -6   8   2        0.05        1.03      0.60 o 
  -5   8   2        0.28        2.74      0.83 o 
  -4   8   2        7.94        9.10      0.93 o 
  -3   8   2        1.60        4.10      0.60 o 
  -2   8   2       77.09       75.23      2.15 o 
  -1   8   2        0.00        0.61      0.19 o 
   0   8   2        1.27        0.68      0.24 o 
   1   8   2       41.40       47.99      1.51 o 
   2   8   2        9.22       10.80      1.05 o 
   3   8   2        1.87        3.24      0.85 o 
   4   8   2       36.25       37.20      2.20 o 
   5   8   2       25.39       22.97      1.82 o 
   6   8   2       56.95       45.71      2.81 o 
   7   8   2        9.87        7.15      1.58 o 
   8   8   2       16.77       19.35      2.40 o 
   9   8   2        0.19        3.56      2.24 o 
  -9   9   2        3.67        5.62      2.00 o 
  -8   9   2        2.42        2.99      1.61 o 
  -7   9   2      142.54      136.29      5.84 o 
  -6   9   2        6.20        7.27      0.99 o 
  -5   9   2        0.53        1.21      1.20 o 
  -4   9   2       20.42       17.88      1.35 o 
  -3   9   2       46.11       43.50      1.57 o 
  -2   9   2       42.34       30.35      1.96 o 
  -1   9   2        5.20        0.99      0.31 o 
   0   9   2      544.71      551.44      5.17 o 
   1   9   2       77.24       87.71      2.87 o 
   2   9   2      254.04      226.50      3.95 o 
   3   9   2       90.23       69.31      2.41 o 
   4   9   2        0.01        1.73      0.93 o 
   5   9   2      210.20      199.46      4.49 o 
   6   9   2       11.50       12.73      1.65 o 
   7   9   2       81.18       76.11      3.76 o 
   8   9   2        0.01        1.37      1.07 o 
   9   9   2       61.09       56.10      4.89 o 
  -9  10   2       12.67        8.99      4.22 o 
  -8  10   2       12.84       14.13      2.68 o 
  -7  10   2      119.08      107.40      5.22 o 
  -6  10   2      111.76      103.41      2.93 o 
  -5  10   2       63.48       68.66      2.27 o 
  -4  10   2        4.05        2.47      0.86 o 
  -3  10   2       46.66       36.60      1.55 o 
  -2  10   2      500.86      478.23      7.57 o 
  -1  10   2       24.26       29.51      1.04 o 
   0  10   2       69.61       46.93      2.35 o 
   1  10   2        7.16       13.56      0.99 o 
   2  10   2        0.00        0.14      0.66 o 
   3  10   2      228.22      217.66      6.34 o 
   4  10   2        1.39        1.30      1.01 o 
   5  10   2      204.96      183.89      4.45 o 
   6  10   2       44.51       39.98      2.99 o 
   7  10   2       20.25       16.90      2.10 o 
   8  10   2      143.80      164.05      7.17 o 
  -9  11   2        5.25        5.35      1.85 o 
  -8  11   2        1.07        1.85      1.91 o 
  -7  11   2       99.51       85.39     10.64 o 
  -6  11   2        1.06        1.24      0.79 o 
  -5  11   2      299.09      305.87      5.22 o 
  -4  11   2      322.86      326.78      5.15 o 
  -3  11   2       33.63       32.20      1.85 o 
  -2  11   2      118.05      104.28      3.40 o 
  -1  11   2        0.75        1.47      0.32 o 
   0  11   2      225.01      227.53      4.24 o 
   1  11   2        3.67        3.28      0.83 o 
   2  11   2      848.47      865.64      9.62 o 
   3  11   2       88.07       85.28      3.27 o 
   4  11   2       19.21       15.68      1.78 o 
   5  11   2      360.51      310.64      5.76 o 
   6  11   2       15.95       18.82      1.94 o 
   7  11   2       31.59       29.19      2.58 o 
   8  11   2        8.08        7.59      1.65 o 
  -8  12   2       12.18       13.10      2.52 o 
  -7  12   2        2.72        2.04      1.54 o 
  -6  12   2       67.96       64.60      4.29 o 
  -5  12   2        1.75        1.64      0.85 o 
  -4  12   2     1983.77     2093.05     15.08 o 
  -3  12   2       47.78       47.12      1.98 o 
  -2  12   2       52.38       44.28      1.94 o 
  -1  12   2        4.00        3.58      0.58 o 
   0  12   2      166.88      148.81      4.45 o 
   1  12   2       20.84       20.15      1.28 o 
   2  12   2       53.71       45.23      1.98 o 
   3  12   2     1236.65     1243.29     16.09 o 
   4  12   2        1.56        2.12      1.17 o 
   5  12   2        1.58        2.72      1.20 o 
   6  12   2       26.90       32.98      2.37 o 
   7  12   2        0.06        2.16      1.22 o 
   8  12   2       32.39       30.54      3.43 o 
  -8  13   2        7.85        3.88      1.83 o 
  -7  13   2        8.97        8.66      2.56 o 
  -6  13   2        1.24        2.00      0.93 o 
  -5  13   2      382.20      382.85      5.77 o 
  -4  13   2      316.84      314.14      6.33 o 
  -3  13   2      511.54      515.61     10.15 o 
  -2  13   2      122.40      125.23      4.33 o 
  -1  13   2       29.61       28.40      1.85 o 
   0  13   2        3.14        2.53      0.49 o 
   1  13   2      155.53      162.84      3.35 o 
   2  13   2     2888.53     2877.47     18.62 o 
   3  13   2      594.83      586.37     13.34 o 
   4  13   2        2.98        5.02      1.54 o 
   5  13   2        4.82        5.28      1.37 o 
   6  13   2        5.95        4.97      1.33 o 
   7  13   2        0.51        1.87      1.12 o 
   8  13   2        1.59        2.66      1.18 o 
  -8  14   2       13.53       14.95      4.42 o 
  -7  14   2        9.69        7.35      1.99 o 
  -6  14   2        3.39        3.85      1.07 o 
  -5  14   2        0.37        1.43      0.84 o 
  -4  14   2      762.82      801.29     12.12 o 
  -3  14   2       50.67       55.66      3.44 o 
  -2  14   2        0.50        0.87      0.60 o 
  -1  14   2        0.02        0.87      0.61 o 
   0  14   2        2.36        1.81      0.69 o 
   1  14   2      116.22      118.07      4.25 o 
   2  14   2      143.92      142.64      3.64 o 
   3  14   2      212.20      215.24      5.96 o 
   4  14   2       17.64       18.90      1.88 o 
   5  14   2        0.04        0.89      1.05 o 
   6  14   2        0.02        1.49      1.15 o 
   7  14   2        5.19        4.27      1.34 o 
   8  14   2       16.43       17.70      2.34 o 
  -8  15   2        2.72        1.65      2.64 o 
  -7  15   2       47.90       60.11      7.01 o 
  -6  15   2       13.50       10.57      1.55 o 
  -5  15   2        9.89       10.75      1.32 o 
  -4  15   2       57.99       60.53      2.55 o 
  -3  15   2      127.62      121.59      3.42 o 
  -2  15   2       72.06       60.37      2.98 o 
  -1  15   2       11.12        8.85      1.00 o 
   0  15   2       25.15       25.92      1.57 o 
   1  15   2       34.75       28.07      1.95 o 
   2  15   2       20.82       19.71      1.54 o 
   3  15   2        1.19        1.32      0.88 o 
   4  15   2       16.74       16.58      1.77 o 
   5  15   2       10.98       13.84      1.73 o 
   6  15   2       58.44       58.63      3.27 o 
   7  15   2       48.34       53.61      3.26 o 
  -7  16   2       20.91       26.12      5.54 o 
  -6  16   2        1.09        3.15      1.50 o 
  -5  16   2       12.90       13.08      1.78 o 
  -4  16   2       32.15       31.96      2.51 o 
  -3  16   2       12.21       10.49      1.62 o 
  -2  16   2       65.24       61.46      2.36 o 
  -1  16   2        2.29        2.27      1.24 o 
   0  16   2      139.43      111.65      6.86 o 
   1  16   2       82.47       76.71      2.74 o 
   2  16   2       94.31       90.43      2.95 o 
   3  16   2       69.14       60.22      3.33 o 
   4  16   2        1.66        1.99      1.11 o 
   5  16   2       81.64       85.92      4.30 o 
   6  16   2       18.30       21.07      2.74 o 
   7  16   2        0.38        0.89      1.29 o 
  -7  17   2        8.61        7.01      2.96 o 
  -6  17   2       26.81       30.78      4.70 o 
  -5  17   2        7.49        6.69      1.68 o 
  -4  17   2       40.55       37.70      2.83 o 
  -3  17   2       17.69       18.05      2.03 o 
  -2  17   2       98.51       84.11      3.79 o 
  -1  17   2       70.93       51.02      3.83 o 
   0  17   2        4.45        4.12      1.48 o 
   1  17   2        0.45        2.57      1.41 o 
   2  17   2       53.77       49.36      3.14 o 
   3  17   2       10.26        8.27      1.25 o 
   4  17   2        0.02        1.54      1.05 o 
   5  17   2       46.19       57.75      3.07 o 
   6  17   2       55.17       57.16      3.17 o 
   7  17   2       20.11       18.87      2.20 o 
  -7  18   2       76.76       82.10      8.34 o 
  -6  18   2        2.60        3.22      1.51 o 
  -5  18   2        0.01        1.78      1.47 o 
  -4  18   2        0.49        4.19      1.69 o 
  -3  18   2        2.98        3.89      1.31 o 
  -2  18   2        9.45       10.91      1.73 o 
  -1  18   2       90.72       81.06      3.92 o 
   0  18   2       82.34       74.78      6.16 o 
   1  18   2        7.08        6.52      1.83 o 
   2  18   2        7.14        6.94      1.54 o 
   3  18   2        6.17        5.74      1.21 o 
   4  18   2       25.81       25.28      2.30 o 
   5  18   2       14.81       13.46      1.81 o 
   6  18   2       24.40       26.36      3.02 o 
  -6  19   2       18.69       16.40      2.37 o 
  -5  19   2        4.42        3.25      1.41 o 
  -4  19   2      140.10      146.01      5.76 o 
  -3  19   2        0.78        1.62      1.48 o 
  -2  19   2        9.61        6.95      1.71 o 
  -1  19   2      222.30      216.78      7.66 o 
   0  19   2       28.30       25.65      2.57 o 
   1  19   2       15.23       16.83      2.95 o 
   2  19   2       38.59       42.47      3.77 o 
   3  19   2       12.43       15.14      2.15 o 
   4  19   2        3.95        4.79      2.09 o 
   5  19   2       69.94       71.84      4.26 o 
   6  19   2        1.38        3.36      1.82 o 
  -6  20   2        0.11        0.36      1.93 o 
  -5  20   2       19.35       22.86      5.14 o 
  -4  20   2        2.26        3.54      1.64 o 
  -3  20   2        0.94        2.07      1.35 o 
  -2  20   2       22.87       24.58      2.56 o 
  -1  20   2       33.93       30.98      3.35 o 
   0  20   2        8.82        5.77      1.46 o 
   1  20   2        1.31        2.01      1.49 o 
   2  20   2       60.66       69.76      5.29 o 
   3  20   2       26.84       28.79      3.36 o 
   4  20   2        0.79        2.07      1.58 o 
   5  20   2        0.00        2.26      1.83 o 
  -5  21   2        0.70        3.44      1.69 o 
  -4  21   2        0.01        0.44      1.37 o 
  -3  21   2        0.92        2.70      1.57 o 
  -2  21   2        2.76        5.03      1.78 o 
  -1  21   2        9.39        8.60      4.18 o 
   0  21   2        9.78        7.86      1.82 o 
   1  21   2       33.60       37.06      5.40 o 
   2  21   2       28.48       24.73      4.11 o 
   3  21   2       28.53       32.10      5.43 o 
   4  21   2       22.33       20.49      2.60 o 
   5  21   2        3.69        3.97      1.71 o 
  -4  22   2        8.59        7.28      2.04 o 
  -3  22   2       65.28       69.20      4.05 o 
  -2  22   2       14.47       13.68      2.17 o 
  -1  22   2       14.38        9.84      2.55 o 
   0  22   2       21.76       21.60      2.67 o 
   1  22   2        1.05        1.33      1.59 o 
   2  22   2       70.94       81.05      7.16 o 
   3  22   2        0.11        2.56      1.73 o 
   4  22   2        2.03        2.14      1.66 o 
  -4  23   2       63.87       54.85      4.32 o 
  -3  23   2       17.09       19.27      2.88 o 
  -2  23   2        3.78        5.97      1.83 o 
  -1  23   2        0.00        1.29      1.42 o 
   0  23   2        1.24        3.35      1.44 o 
   1  23   2       48.28       53.32      4.25 o 
   2  23   2       43.58       37.89      3.37 o 
   3  23   2        1.75        1.24      1.68 o 
  -3  24   2       21.05       23.54      4.61 o 
  -2  24   2       38.69       37.41      3.55 o 
  -1  24   2       19.75       20.30      2.90 o 
   0  24   2       44.27       40.63      3.76 o 
   1  24   2       12.36       13.43      2.41 o 
   2  24   2       10.56       11.87      3.05 o 
 -10   1   3        7.43        6.99      2.65 o 
  -9   1   3        1.20        4.91      2.41 o 
  -8   1   3       18.71       19.02      2.87 o 
  -7   1   3      237.39      237.77      7.60 o 
  -6   1   3        0.50        1.47      1.84 o 
  -5   1   3       11.11       12.83      2.92 o 
  -4   1   3        8.94        5.13      1.34 o 
  -3   1   3      198.26      204.47      2.23 o 
  -2   1   3       66.19       54.62      1.01 o 
  -1   1   3        4.16        1.42      0.24 o 
   0   1   3      246.25      270.39      3.40 o 
   1   1   3        8.40        6.18      0.77 o 
   2   1   3        8.09       10.24      1.00 o 
   3   1   3      118.22      107.90      3.71 o 
   4   1   3      159.95      155.34      5.04 o 
   5   1   3      108.08      109.39      3.91 o 
   6   1   3       23.64       21.13      1.72 o 
   7   1   3       40.93       37.92      2.46 o 
   8   1   3      111.71      125.01      4.64 o 
   9   1   3        2.68        2.78      1.33 o 
 -10   2   3       19.98       16.00      3.06 o 
  -9   2   3        0.03        3.48      2.19 o 
  -8   2   3      377.75      407.41     10.35 o 
  -7   2   3      526.93      567.15     11.21 o 
  -6   2   3        5.16        5.76      1.61 o 
  -5   2   3       51.67       50.87      3.24 o 
  -4   2   3       13.40       20.42      3.08 o 
  -3   2   3       41.71       45.73      1.26 o 
  -2   2   3      423.01      443.45      3.09 o 
  -1   2   3      741.33      760.67      9.90 o 
   0   2   3      334.58      310.50      4.22 o 
   1   2   3       40.88       34.31      1.33 o 
   2   2   3       23.23       24.38      1.38 o 
   3   2   3        0.47        1.76      0.72 o 
   5   2   3     1940.81     1892.04     15.74 o 
   6   2   3       29.82       23.67      2.46 o 
   7   2   3        1.95        1.75      1.28 o 
   8   2   3        4.42        2.97      1.36 o 
   9   2   3       24.52       23.44      2.99 o 
 -10   3   3       20.44       19.78      3.22 o 
  -9   3   3       10.40        9.38      3.07 o 
  -8   3   3        2.77        4.36      2.41 o 
  -7   3   3      174.50      175.56     12.37 o 
  -6   3   3       12.87       12.45      2.18 o 
  -5   3   3        3.98        5.87      1.75 o 
  -4   3   3      479.68      509.98     11.41 o 
  -3   3   3        0.12        0.78      0.26 o 
  -2   3   3       21.91       18.71      0.66 o 
  -1   3   3       12.35       16.52      0.66 o 
   0   3   3       38.33       28.97      0.90 o 
   1   3   3      367.24      378.00      4.05 o 
   2   3   3        0.92        2.48      0.65 o 
   3   3   3      247.36      262.86      6.83 o 
   4   3   3      104.07       99.48      3.19 o 
   5   3   3       74.56       67.06      3.11 o 
   6   3   3        0.22        0.73      0.95 o 
   7   3   3       43.05       44.90      3.06 o 
   8   3   3       98.25      106.91      5.80 o 
   9   3   3       11.72        8.37      1.90 o 
  -9   4   3        0.02        3.20      2.13 o 
  -8   4   3        0.61        2.10      2.19 o 
  -7   4   3       36.93       36.77      3.55 o 
  -6   4   3       32.89       33.54      3.64 o 
  -5   4   3     1036.98     1060.94      9.06 o 
  -4   4   3      233.45      196.17      1.69 o 
  -3   4   3       31.54       36.39      1.17 o 
  -2   4   3        4.07        1.91      0.26 o 
  -1   4   3      257.77      252.62      2.44 o 
   0   4   3        4.87        2.25      0.34 o 
   1   4   3        7.77        3.46      0.45 o 
   2   4   3     3637.48     3891.68     32.75 o 
   3   4   3      253.58      275.97      4.60 o 
   4   4   3      137.32      143.39      4.83 o 
   5   4   3        0.05        1.54      0.98 o 
   6   4   3        4.75        5.12      1.28 o 
   7   4   3        8.84        7.71      1.64 o 
   8   4   3       21.84       24.75      2.42 o 
   9   4   3        7.57        7.11      2.48 o 
  -9   5   3        5.09        3.19      1.83 o 
  -8   5   3       12.82       13.16      2.50 o 
  -7   5   3        0.13        2.88      2.02 o 
  -6   5   3       70.88       67.63      5.54 o 
  -5   5   3       18.57       17.45      0.78 o 
  -4   5   3      523.33      571.08      6.32 o 
  -3   5   3      166.59      149.70      3.38 o 
  -2   5   3        6.99        9.62      0.53 o 
  -1   5   3       75.79       76.70      1.11 o 
   0   5   3      277.85      267.64      2.48 o 
   1   5   3      129.38      142.93      3.02 o 
   2   5   3       27.82       30.29      1.55 o 
   3   5   3        3.18        1.53      0.77 o 
   4   5   3       31.50       36.31      2.15 o 
   5   5   3       31.00       29.72      2.26 o 
   6   5   3        0.01        1.88      1.27 o 
   7   5   3       15.56       16.85      2.10 o 
   8   5   3        1.03        1.98      1.32 o 
   9   5   3       12.81        9.66      1.74 o 
  -9   6   3        4.73        4.39      2.44 o 
  -8   6   3        1.89        2.33      1.79 o 
  -7   6   3       19.02       16.58      2.36 o 
  -6   6   3        4.72        6.12      1.51 o 
  -5   6   3       38.09       35.00      1.26 o 
  -4   6   3        6.78        4.48      0.50 o 
  -3   6   3       13.72        9.47      0.69 o 
  -2   6   3        2.29        4.68      0.56 o 
  -1   6   3        1.90        2.83      1.16 o 
   0   6   3       97.44       83.31      1.40 o 
   1   6   3       67.53       48.02      1.24 o 
   2   6   3      363.89      389.65      5.77 o 
   3   6   3       23.19       24.95      1.54 o 
   4   6   3        4.57        2.39      0.98 o 
   5   6   3       15.13       13.04      1.65 o 
   6   6   3        7.20        4.11      1.29 o 
   7   6   3       14.39       14.23      2.00 o 
   8   6   3       11.78       14.04      2.02 o 
   9   6   3        1.68        2.44      1.20 o 
  -9   7   3        4.84        6.14      4.08 o 
  -8   7   3       12.01       10.92      2.89 o 
  -7   7   3       20.25       20.81      2.72 o 
  -6   7   3        0.37        2.29      1.77 o 
  -5   7   3       60.58       62.17      2.13 o 
  -4   7   3       33.29       37.23      1.42 o 
  -3   7   3      145.09      150.44      6.13 o 
  -2   7   3        5.87        7.19      0.46 o 
  -1   7   3      293.74      259.80      9.05 o 
   0   7   3        5.94        8.27      1.13 o 
   1   7   3       32.29       35.98      1.09 o 
   2   7   3      235.25      242.65      5.36 o 
   3   7   3       11.74        8.94      1.16 o 
   4   7   3       40.98       36.64      2.04 o 
   5   7   3       38.48       21.68      1.83 o 
   6   7   3        0.11        2.56      1.18 o 
   7   7   3       28.05       33.10      3.08 o 
   8   7   3        6.23        4.55      1.41 o 
  -9   8   3       18.56       13.49      2.74 o 
  -8   8   3       36.93       34.29      3.48 o 
  -7   8   3        5.80        5.02      1.65 o 
  -6   8   3        9.40        7.71      1.10 o 
  -5   8   3       46.40       48.31      1.69 o 
  -4   8   3       88.32       83.66      2.16 o 
  -3   8   3        2.01        1.03      0.57 o 
  -2   8   3     1066.28     1154.55      8.30 o 
  -1   8   3     2971.88     3197.60     28.31 o 
   0   8   3       15.19       15.92      1.72 o 
   1   8   3        2.93        1.09      0.31 o 
   2   8   3       77.01       80.12      2.33 o 
   3   8   3        4.21        2.74      0.87 o 
   4   8   3        5.52        3.20      1.07 o 
   5   8   3      123.18      103.71      4.82 o 
   6   8   3       81.35       67.65      3.38 o 
   7   8   3        1.32        3.39      1.02 o 
   8   8   3       22.51       26.69      3.43 o 
  -9   9   3        0.20        0.80      1.79 o 
  -8   9   3       41.68       39.16      4.24 o 
  -7   9   3       43.79       44.94      3.59 o 
  -6   9   3        5.24        3.16      1.47 o 
  -5   9   3        1.86        2.13      0.63 o 
  -4   9   3       26.68       25.38      1.36 o 
  -3   9   3       22.85       17.99      0.87 o 
  -2   9   3      142.62      162.22      1.57 o 
  -1   9   3      581.62      650.03     15.63 o 
   0   9   3      107.58      117.27      5.21 o 
   1   9   3       76.58       81.41      1.89 o 
   2   9   3       17.62       16.42      1.29 o 
   3   9   3        3.61        2.75      1.11 o 
   4   9   3       26.44       17.21      1.54 o 
   5   9   3      114.60       95.82      3.37 o 
   6   9   3        3.60        4.54      1.39 o 
   7   9   3        4.60        6.81      1.42 o 
   8   9   3        5.75        5.26      1.44 o 
  -9  10   3        0.07        1.54      1.81 o 
  -8  10   3       16.07        7.93      2.24 o 
  -7  10   3        8.43        6.97      1.94 o 
  -6  10   3       23.48       20.31      1.66 o 
  -5  10   3       12.06       15.42      1.22 o 
  -4  10   3      208.75      215.81      3.81 o 
  -3  10   3        5.20        3.63      0.51 o 
  -2  10   3      157.49      163.41      4.02 o 
  -1  10   3      180.57      213.90      9.77 o 
   0  10   3        0.58        1.77      1.04 o 
   1  10   3      102.59      102.46      3.96 o 
   2  10   3      125.11      127.36      4.00 o 
   3  10   3       36.93       34.16      1.87 o 
   4  10   3        0.55        1.33      0.90 o 
   5  10   3       15.27        9.86      1.37 o 
   6  10   3       31.06       24.48      2.98 o 
   7  10   3        4.08        2.59      1.30 o 
   8  10   3      179.17      208.61      6.99 o 
  -9  11   3       10.34        5.38      3.55 o 
  -8  11   3       16.40       12.97      2.33 o 
  -7  11   3       40.81       30.68      7.21 o 
  -6  11   3       47.36       50.55      2.57 o 
  -5  11   3      273.25      276.96      6.88 o 
  -4  11   3       30.70       32.86      1.60 o 
  -3  11   3       72.58       74.74      2.11 o 
  -2  11   3        7.20        5.54      1.21 o 
  -1  11   3       22.65       13.70      1.65 o 
   0  11   3       89.28      112.32      4.02 o 
   1  11   3       94.34       95.04      2.36 o 
   2  11   3      604.57      560.55     17.21 o 
   3  11   3       18.21       20.63      1.61 o 
   4  11   3      146.12      134.91      3.72 o 
   5  11   3       48.67       47.94      3.72 o 
   6  11   3       36.28       33.96      2.45 o 
   7  11   3       27.70       28.63      2.88 o 
   8  11   3        7.63        8.41      1.90 o 
  -8  12   3        0.05        3.12      2.91 o 
  -7  12   3        1.74        2.34      1.68 o 
  -6  12   3       87.09       82.35      4.15 o 
  -5  12   3       12.78        8.28      1.10 o 
  -4  12   3       49.98       47.79      2.71 o 
  -3  12   3        5.49        3.90      0.72 o 
  -2  12   3       72.18       80.64      3.24 o 
  -1  12   3      299.50      337.54      6.70 o 
   0  12   3       10.72       11.64      1.76 o 
   1  12   3       29.06       22.55      1.71 o 
   2  12   3       33.81       27.09      2.74 o 
   3  12   3      319.96      301.27      5.16 o 
   4  12   3        1.30        1.65      0.91 o 
   5  12   3        0.15        1.46      0.98 o 
   6  12   3        0.01        1.73      1.17 o 
   7  12   3        0.18        1.45      1.31 o 
   8  12   3       51.07       53.83      3.84 o 
  -8  13   3        2.17        4.48      3.92 o 
  -7  13   3        5.18        7.65      2.99 o 
  -6  13   3        9.75       10.11      2.10 o 
  -5  13   3       56.49       58.26      4.25 o 
  -4  13   3      149.39      153.50      3.36 o 
  -3  13   3      231.80      239.34      9.18 o 
  -2  13   3       10.08        9.54      1.99 o 
  -1  13   3       13.41       12.87      1.69 o 
   0  13   3       37.01       45.84      3.23 o 
   1  13   3      131.07      129.41      2.87 o 
   2  13   3        5.52        6.64      1.03 o 
   3  13   3       18.74       17.36      1.56 o 
   4  13   3        2.41        2.17      1.42 o 
   5  13   3       30.93       30.52      2.48 o 
   6  13   3       11.01       10.89      1.57 o 
   7  13   3       10.42       11.69      1.92 o 
  -8  14   3       20.58       20.10      5.44 o 
  -7  14   3        2.58        1.12      2.59 o 
  -6  14   3       19.35       17.80      2.51 o 
  -5  14   3      125.30      133.90      7.97 o 
  -4  14   3      692.77      727.17      9.81 o 
  -3  14   3       25.52       28.86      2.19 o 
  -2  14   3        2.08        3.68      1.50 o 
  -1  14   3        0.15        2.24      1.70 o 
   0  14   3       42.00       42.64      3.22 o 
   1  14   3     1011.99     1033.60     12.77 o 
   2  14   3      620.97      623.39      7.52 o 
   3  14   3       74.93       72.73      2.73 o 
   4  14   3       19.49       21.20      3.21 o 
   5  14   3        7.89       12.63      2.05 o 
   6  14   3        0.06        0.39      1.28 o 
   7  14   3       42.08       48.79      4.19 o 
  -8  15   3        7.09        2.43      2.72 o 
  -7  15   3       26.11       25.56      5.09 o 
  -6  15   3       21.66       22.33      2.69 o 
  -5  15   3        0.14        1.40      1.57 o 
  -4  15   3       40.54       46.99      2.99 o 
  -3  15   3      133.77      138.26      5.36 o 
  -2  15   3       16.17       13.63      2.25 o 
  -1  15   3       11.50       11.29      1.68 o 
   0  15   3        3.46        3.79      1.34 o 
   1  15   3       33.49       30.73      2.98 o 
   2  15   3      111.12      100.74      3.16 o 
   3  15   3       30.23       33.54      2.75 o 
   4  15   3        8.15        8.30      1.37 o 
   5  15   3       52.41       44.14      2.71 o 
   6  15   3       57.03       70.68      3.50 o 
   7  15   3      110.46      119.01      5.76 o 
  -7  16   3        1.84        4.96      4.08 o 
  -6  16   3       15.71       15.78      2.49 o 
  -5  16   3        0.59        1.85      1.74 o 
  -4  16   3       59.93       59.16      3.33 o 
  -3  16   3        0.18        0.93      1.21 o 
  -2  16   3       35.60       34.35      2.68 o 
  -1  16   3      167.56      154.47      5.01 o 
   0  16   3       36.29       29.85      3.05 o 
   1  16   3       72.37       69.71      4.31 o 
   2  16   3        0.02        1.08      1.23 o 
   3  16   3       40.91       44.25      3.25 o 
   4  16   3        0.31        1.92      0.90 o 
   5  16   3       67.00       81.15      4.47 o 
   6  16   3        6.88        5.68      1.80 o 
  -7  17   3        9.91        6.77      3.57 o 
  -6  17   3       32.36       34.47      5.49 o 
  -5  17   3        5.23        6.02      1.68 o 
  -4  17   3       47.10       46.39      3.11 o 
  -3  17   3       12.18       12.00      1.94 o 
  -2  17   3      116.04      104.44      5.49 o 
  -1  17   3      114.23      114.29      5.41 o 
   0  17   3        0.06        1.85      1.34 o 
   1  17   3        4.73        5.18      1.70 o 
   2  17   3        0.16        2.68      1.59 o 
   3  17   3       28.96       32.21      2.94 o 
   4  17   3       22.99       18.44      2.36 o 
   5  17   3        6.46        8.23      2.16 o 
   6  17   3        0.18        1.67      1.54 o 
  -6  18   3        0.49        4.08      2.85 o 
  -5  18   3        7.37        5.81      1.66 o 
  -4  18   3       14.21       10.55      1.95 o 
  -3  18   3        0.86        1.25      1.36 o 
  -2  18   3        1.29        1.36      1.29 o 
  -1  18   3       49.39       43.18      3.22 o 
   0  18   3       33.54       27.38      2.74 o 
   1  18   3        6.95        8.21      2.00 o 
   2  18   3      122.87      122.76      5.03 o 
   3  18   3        1.08        1.22      1.36 o 
   4  18   3       15.22       20.35      3.07 o 
   5  18   3       45.18       37.58      3.28 o 
   6  18   3        4.91        5.95      2.25 o 
  -6  19   3       31.35       31.93      6.05 o 
  -5  19   3        6.82        6.56      1.82 o 
  -4  19   3        3.23        3.95      1.75 o 
  -3  19   3        0.50        2.56      1.42 o 
  -2  19   3        0.88        2.52      1.29 o 
  -1  19   3        0.04        3.90      1.66 o 
   0  19   3        0.68        3.16      1.73 o 
   1  19   3        2.65        3.77      1.69 o 
   2  19   3        9.82        8.00      2.04 o 
   3  19   3       40.02       47.27      4.37 o 
   4  19   3        1.93        3.17      1.66 o 
   5  19   3       13.67       17.50      2.61 o 
  -5  20   3       95.72      106.73      6.13 o 
  -4  20   3       22.39       19.31      2.86 o 
  -3  20   3        5.78        5.32      1.66 o 
  -2  20   3        5.33        3.20      1.27 o 
  -1  20   3       17.74       19.40      3.01 o 
   0  20   3        1.74        2.82      1.57 o 
   1  20   3        3.00        4.71      2.01 o 
   2  20   3      154.94      158.85      6.27 o 
   3  20   3        8.13        7.22      2.74 o 
   4  20   3       30.84       28.64      3.67 o 
   5  20   3       35.32       40.69      5.36 o 
  -5  21   3        3.16        4.36      2.04 o 
  -4  21   3      121.44      133.47      5.48 o 
  -3  21   3        4.84        5.75      1.86 o 
  -2  21   3        4.05        4.33      1.61 o 
  -1  21   3        1.10        1.59      1.40 o 
   0  21   3       25.60       29.33      3.24 o 
   1  21   3       71.21       88.31      6.26 o 
   2  21   3        7.16        6.40      2.12 o 
   3  21   3       19.85       19.71      2.97 o 
   4  21   3        0.19        0.93      2.04 o 
  -4  22   3        0.98        2.69      1.72 o 
  -3  22   3       14.50       16.08      2.49 o 
  -2  22   3       13.18       11.06      1.95 o 
  -1  22   3       22.09       20.19      2.65 o 
   0  22   3        4.38        4.69      1.82 o 
   1  22   3        1.41        3.43      1.83 o 
   2  22   3       91.63      108.86      8.64 o 
   3  22   3        5.26        5.04      1.66 o 
  -3  23   3       47.98       58.17      4.29 o 
  -2  23   3        0.80        3.18      1.71 o 
  -1  23   3        4.25        2.98      1.41 o 
   0  23   3       29.20       32.07      3.32 o 
   1  23   3       30.42       28.79      3.42 o 
   2  23   3        7.27        6.04      2.52 o 
  -2  24   3       42.97       42.92      5.76 o 
  -1  24   3        5.91        6.44      1.71 o 
   0  24   3        9.42       11.36      2.31 o 
   1  24   3        6.53        8.22      2.03 o 
  -9   0   4        7.25        8.40      3.63 o 
  -8   0   4      234.69      273.67     12.31 o 
  -7   0   4       74.96       80.21      6.69 o 
  -6   0   4        4.56        6.18      3.04 o 
  -5   0   4      166.65      150.63      7.73 o 
  -4   0   4       71.15       63.71      4.42 o 
  -3   0   4      171.57      178.26      3.92 o 
  -2   0   4     3965.51     3938.73     73.61 o 
  -1   0   4     2305.02     2652.53     59.60 o 
   0   0   4      294.49      246.37      5.14 o 
   1   0   4       39.68       54.17      3.33 o 
   2   0   4      345.52      342.97      7.49 o 
   3   0   4       87.58       81.34      3.68 o 
   4   0   4      768.04      713.39     18.90 o 
   5   0   4      684.28      722.66     18.39 o 
   6   0   4       22.99       24.42      4.32 o 
   7   0   4       42.58       52.33      5.62 o 
   8   0   4        9.25        7.84      4.16 o 
  -9   1   4       67.52       57.63      4.79 o 
  -8   1   4      196.48      201.23      7.66 o 
  -7   1   4      101.21       99.96      5.19 o 
  -6   1   4       10.71       10.53      1.97 o 
  -5   1   4        5.86        5.66      1.75 o 
  -4   1   4      228.80      233.71      5.71 o 
  -3   1   4        4.72        0.75      0.28 o 
  -1   1   4     3419.97     3710.85     48.02 o 
   0   1   4        2.03       11.66      1.08 o 
   1   1   4       78.09      113.37      3.57 o 
   2   1   4        3.08        3.28      0.85 o 
   3   1   4        5.11        4.80      0.89 o 
   4   1   4      159.56      173.06      5.23 o 
   5   1   4      411.15      423.51      9.66 o 
   6   1   4       18.77       19.94      2.65 o 
   7   1   4        4.87        6.10      1.37 o 
   8   1   4       13.14       12.19      1.83 o 
  -9   2   4       14.95       11.97      2.47 o 
  -8   2   4      172.03      173.65      6.94 o 
  -7   2   4       73.58       81.47      4.60 o 
  -6   2   4       17.38       18.68      2.28 o 
  -5   2   4       38.35       40.11      2.80 o 
  -4   2   4       40.85       51.35      6.18 o 
  -3   2   4       11.65       14.58      0.76 o 
  -2   2   4      295.23      299.97      5.62 o 
  -1   2   4      302.37      352.00      3.71 o 
   0   2   4        5.83        5.72      0.70 o 
   1   2   4       40.17       38.63      1.84 o 
   2   2   4        0.00        0.96      0.54 o 
   3   2   4       97.60       98.74      3.22 o 
   4   2   4      254.32      252.87      5.11 o 
   5   2   4      260.09      255.45      5.31 o 
   6   2   4       37.43       40.52      3.61 o 
   7   2   4       81.07       86.01      3.78 o 
   8   2   4        4.33        6.44      1.68 o 
  -9   3   4        0.08        2.33      1.99 o 
  -8   3   4        0.16        2.37      2.43 o 
  -7   3   4        7.16        6.07      1.68 o 
  -6   3   4        6.62        3.03      1.11 o 
  -5   3   4        0.03        0.73      1.37 o 
  -4   3   4      101.46      103.84      1.02 o 
  -3   3   4        1.04        1.05      0.30 o 
  -2   3   4      285.68      302.14      5.07 o 
  -1   3   4       47.52       56.96      1.44 o 
   0   3   4      279.75      270.44      3.38 o 
   1   3   4      612.27      611.13      9.91 o 
   2   3   4       12.40       19.28      1.49 o 
   3   3   4       20.07       24.43      1.76 o 
   4   3   4      143.85      143.34      3.84 o 
   5   3   4        8.88        7.67      1.42 o 
   6   3   4        1.16        2.02      0.88 o 
   7   3   4       30.97       34.03      2.57 o 
   8   3   4       44.54       53.90      3.33 o 
  -9   4   4        1.49        3.54      2.20 o 
  -8   4   4       10.74        9.29      2.92 o 
  -7   4   4        1.98        3.95      2.02 o 
  -6   4   4       27.82       26.34      2.59 o 
  -5   4   4       55.85       50.55      5.97 o 
  -4   4   4      236.17      242.35      2.96 o 
  -3   4   4        0.42        0.71      0.32 o 
  -2   4   4       43.38       44.54      1.23 o 
  -1   4   4       14.93        6.18      0.53 o 
   0   4   4      116.89      106.21      2.01 o 
   1   4   4      381.14      426.94      8.46 o 
   2   4   4       17.65       20.39      1.55 o 
   3   4   4       54.91       56.32      3.71 o 
   4   4   4        3.69        3.04      1.05 o 
   5   4   4        0.57        2.32      1.00 o 
   6   4   4        8.01        9.11      1.56 o 
   7   4   4        8.67        8.34      1.77 o 
   8   4   4       16.13       14.46      1.99 o 
  -9   5   4        0.36        1.87      2.08 o 
  -8   5   4       32.58       28.36      3.15 o 
  -7   5   4        2.56        3.27      1.64 o 
  -6   5   4        1.22        4.36      1.91 o 
  -5   5   4      216.07      227.49     15.07 o 
  -4   5   4       97.86       97.02      2.99 o 
  -3   5   4       21.37       15.76      0.81 o 
  -2   5   4       28.77       29.90      1.06 o 
  -1   5   4       64.05       70.00      1.53 o 
   0   5   4       15.14       15.55      0.79 o 
   1   5   4      311.83      331.67      7.83 o 
   2   5   4      181.30      216.93      3.92 o 
   3   5   4       21.08       20.11      1.68 o 
   4   5   4       34.64       31.04      2.16 o 
   5   5   4       69.54       66.35      3.78 o 
   6   5   4        1.16        1.93      0.99 o 
   7   5   4       34.16       30.18      2.68 o 
   8   5   4       57.16       64.23      4.81 o 
  -9   6   4        4.54        1.32      1.57 o 
  -8   6   4       25.48       25.53      4.93 o 
  -7   6   4        6.91        8.72      3.71 o 
  -6   6   4        3.98        3.82      1.37 o 
  -5   6   4       50.75       47.94      1.57 o 
  -4   6   4       69.57       58.79      1.68 o 
  -3   6   4        0.56        1.15      0.45 o 
  -2   6   4       88.20       94.95      2.61 o 
  -1   6   4        5.24        5.31      0.37 o 
   0   6   4        1.15        1.81      0.51 o 
   1   6   4      315.13      324.11      7.71 o 
   2   6   4        2.93        3.96      0.74 o 
   3   6   4      117.10      123.25      3.77 o 
   4   6   4       45.78       38.79      2.39 o 
   5   6   4       29.71       29.34      2.64 o 
   6   6   4       17.23       21.82      2.23 o 
   7   6   4       26.41       34.12      2.96 o 
   8   6   4        5.35        4.96      1.53 o 
  -9   7   4        2.54        2.68      2.02 o 
  -8   7   4      181.04      169.34     14.71 o 
  -7   7   4        2.25        2.28      1.49 o 
  -6   7   4        0.61        2.25      1.56 o 
  -5   7   4       80.68       90.27      4.28 o 
  -4   7   4       26.09       23.20      1.22 o 
  -3   7   4        2.71        3.44      0.53 o 
  -2   7   4       66.25       82.80      1.94 o 
  -1   7   4        8.52       12.95      1.57 o 
   0   7   4       35.51       38.06      1.20 o 
   1   7   4      220.76      225.27      4.94 o 
   2   7   4       82.87       85.37      2.58 o 
   3   7   4        4.10        3.54      1.02 o 
   4   7   4       99.73       95.57      3.55 o 
   5   7   4      286.79      255.35      6.12 o 
   6   7   4        0.04        3.62      1.39 o 
   7   7   4        1.49        2.29      1.38 o 
   8   7   4       70.43       76.10      5.69 o 
  -9   8   4       20.52       18.73      5.49 o 
  -8   8   4        1.04        2.21      2.32 o 
  -7   8   4       15.01       16.39      3.41 o 
  -6   8   4        4.15        6.67      1.91 o 
  -5   8   4        1.86        1.58      0.71 o 
  -4   8   4        7.32        8.76      1.30 o 
  -3   8   4        0.47        2.13      0.47 o 
  -2   8   4       25.90       28.64      1.84 o 
  -1   8   4       38.80       37.74      2.37 o 
   0   8   4       10.20       12.60      1.62 o 
   1   8   4       19.63       17.05      1.31 o 
   2   8   4        3.33        1.81      1.10 o 
   3   8   4        0.01        0.67      0.65 o 
   4   8   4       43.62       36.69      2.31 o 
   5   8   4        2.32        3.60      1.16 o 
   6   8   4       51.96       43.84      2.95 o 
   7   8   4       16.01       18.80      2.44 o 
   8   8   4       26.30       28.94      3.04 o 
  -9   9   4        0.66        2.00      2.96 o 
  -8   9   4       28.28       23.18      2.99 o 
  -7   9   4       32.38       27.08      2.95 o 
  -6   9   4        9.78        9.80      1.81 o 
  -5   9   4       39.09       32.52      1.86 o 
  -4   9   4        2.14        1.69      0.52 o 
  -3   9   4      165.99      154.18      5.59 o 
  -2   9   4       24.03       21.68      1.89 o 
  -1   9   4       10.82       11.36      2.44 o 
   0   9   4       56.99       68.71      5.57 o 
   1   9   4       63.43       53.89      1.74 o 
   2   9   4       29.34       27.91      1.55 o 
   3   9   4        2.00        3.41      0.93 o 
   4   9   4      264.18      250.41      5.56 o 
   5   9   4       44.14       41.68      5.13 o 
   6   9   4        2.12        4.65      1.40 o 
   7   9   4       23.96       29.82      2.71 o 
   8   9   4        2.15        3.71      1.24 o 
  -8  10   4       25.51       16.69      4.50 o 
  -7  10   4       36.84       29.02      5.68 o 
  -6  10   4       33.54       34.69      4.01 o 
  -5  10   4       13.44       16.09      1.47 o 
  -4  10   4        0.03        0.50      0.48 o 
  -3  10   4        8.18        8.58      0.69 o 
  -2  10   4       10.60       14.97      1.68 o 
  -1  10   4      254.66      244.19      7.15 o 
   0  10   4       29.22       30.55      2.55 o 
   1  10   4        2.40        2.24      0.99 o 
   2  10   4       77.72       73.82      2.76 o 
   3  10   4       11.70       13.32      1.35 o 
   4  10   4      140.49      126.93      5.32 o 
   5  10   4        7.29        6.79      1.56 o 
   6  10   4       77.70       75.97      3.84 o 
   7  10   4       32.31       26.97      3.69 o 
  -8  11   4       55.97       52.19      7.25 o 
  -7  11   4       71.09       63.12      6.98 o 
  -6  11   4        4.93        7.65      3.33 o 
  -5  11   4      567.45      528.50     26.36 o 
  -4  11   4       20.99       17.62      1.59 o 
  -3  11   4       37.77       40.11      3.96 o 
  -2  11   4        8.55        6.79      1.17 o 
  -1  11   4       34.65       33.86      5.06 o 
   0  11   4        4.52        6.90      2.70 o 
   1  11   4       70.13       72.67      3.56 o 
   2  11   4      695.45      696.04      7.05 o 
   3  11   4        0.28        0.99      0.70 o 
   4  11   4      227.40      200.05      4.95 o 
   5  11   4       37.99       28.53      2.48 o 
   6  11   4        2.51        3.47      1.30 o 
   7  11   4       22.52       22.87      3.47 o 
  -8  12   4        0.40        1.23      2.83 o 
  -7  12   4       12.40        5.30      2.69 o 
  -6  12   4      120.61      128.83      9.12 o 
  -5  12   4        0.09        1.13      1.00 o 
  -4  12   4      420.01      420.37      6.80 o 
  -3  12   4      133.05      128.31      9.88 o 
  -2  12   4        8.91       14.92      1.90 o 
  -1  12   4        0.68        2.12      1.38 o 
   0  12   4       63.33       67.97      6.16 o 
   1  12   4     1424.85     1448.44     14.19 o 
   2  12   4        3.84        3.93      0.95 o 
   3  12   4        2.10        2.45      0.70 o 
   4  12   4       22.43       16.82      1.72 o 
   5  12   4        5.64        6.42      1.59 o 
   6  12   4       11.31        9.22      1.67 o 
   7  12   4       26.09       27.94      3.83 o 
  -8  13   4        9.64        7.44      2.96 o 
  -7  13   4        5.17        2.80      2.32 o 
  -6  13   4       38.51       37.56      5.52 o 
  -5  13   4     1268.73     1268.34     17.65 o 
  -4  13   4        3.33        3.24      1.27 o 
  -3  13   4       19.17       24.16      2.10 o 
  -2  13   4        0.45        1.52      0.94 o 
  -1  13   4       32.20       34.26      2.52 o 
   0  13   4       61.04       67.16      6.42 o 
   1  13   4       98.50       96.70      4.23 o 
   2  13   4     1574.88     1565.00     48.47 o 
   3  13   4        1.38        1.59      0.89 o 
   4  13   4        3.37        5.47      1.32 o 
   5  13   4       44.26       39.10      2.97 o 
   6  13   4        1.03        2.34      1.33 o 
   7  13   4        3.34        3.84      1.19 o 
  -7  14   4        4.67        4.80      4.26 o 
  -6  14   4       13.40       10.53      4.05 o 
  -5  14   4       41.19       40.51      2.70 o 
  -4  14   4      351.66      364.31      6.95 o 
  -3  14   4        1.03        1.95      1.20 o 
  -2  14   4        9.77       10.55      1.51 o 
  -1  14   4        2.23        5.28      1.58 o 
   0  14   4        0.03        1.25      1.57 o 
   1  14   4      698.86      738.78     10.94 o 
   2  14   4       18.41       20.00      2.40 o 
   3  14   4        1.26        3.12      1.77 o 
   4  14   4        1.98        4.13      1.69 o 
   5  14   4       14.88       12.58      2.70 o 
   6  14   4       17.44       17.93      2.77 o 
   7  14   4        9.18        6.80      2.70 o 
  -7  15   4        0.01        2.91      3.07 o 
  -6  15   4       20.67       22.58      5.44 o 
  -5  15   4        0.18        4.52      3.95 o 
  -4  15   4        2.79        2.81      1.56 o 
  -3  15   4        0.32        1.80      1.02 o 
  -2  15   4        2.88        2.44      1.30 o 
  -1  15   4       10.90        8.56      1.64 o 
   0  15   4        8.79       11.14      2.41 o 
   1  15   4       30.66       33.89      3.21 o 
   2  15   4        0.05        0.94      1.43 o 
   3  15   4       30.05       27.62      2.95 o 
   4  15   4       26.48       28.63      3.11 o 
   5  15   4        0.58        2.17      1.76 o 
   6  15   4       11.43       13.22      2.29 o 
  -7  16   4        1.49        1.79      2.93 o 
  -6  16   4        2.67        4.29      3.97 o 
  -5  16   4       23.56       23.31      2.26 o 
  -4  16   4       19.78       18.81      2.06 o 
  -3  16   4      139.19      142.52      4.82 o 
  -2  16   4       12.37       13.40      2.00 o 
  -1  16   4       34.61       35.24      3.05 o 
   0  16   4       95.70       89.59      6.69 o 
   1  16   4        2.26        2.52      1.60 o 
   2  16   4        1.38        1.39      1.41 o 
   3  16   4        2.63        3.01      1.48 o 
   4  16   4        7.68       10.00      2.10 o 
   5  16   4       91.66       93.16      5.01 o 
   6  16   4       18.85       21.07      3.00 o 
  -5  17   4       39.06       34.94      5.32 o 
  -4  17   4        8.99        9.15      1.75 o 
  -3  17   4        8.85        7.90      1.81 o 
  -2  17   4       67.24       57.76      4.72 o 
  -1  17   4       72.15       64.41      3.64 o 
   0  17   4       14.42       12.65      2.43 o 
   1  17   4       31.00       25.84      2.92 o 
   2  17   4       37.16       36.61      3.86 o 
   3  17   4        3.79        6.10      1.81 o 
   4  17   4        6.34        4.47      1.64 o 
   5  17   4       29.68       33.51      3.29 o 
  -6  18   4        0.30        0.08      2.93 o 
  -5  18   4       14.61       16.52      2.72 o 
  -4  18   4        0.09        0.39      1.15 o 
  -3  18   4        3.47        2.18      1.08 o 
  -2  18   4       30.46       23.93      2.58 o 
  -1  18   4        3.97        4.40      1.51 o 
   0  18   4        0.12        1.63      1.45 o 
   1  18   4        1.31        2.25      1.05 o 
   2  18   4        6.90        7.91      2.15 o 
   3  18   4        0.14        2.81      1.52 o 
   4  18   4      114.47      129.21      5.74 o 
   5  18   4        3.10        4.94      2.28 o 
  -5  19   4       26.01       25.95      3.31 o 
  -4  19   4        4.00        4.23      2.08 o 
  -3  19   4       15.62       17.35      2.38 o 
  -2  19   4      141.11      142.48      5.79 o 
  -1  19   4       74.44       71.96      5.32 o 
   0  19   4        4.28        3.11      1.49 o 
   1  19   4       52.85       48.26      4.24 o 
   2  19   4       12.84        9.47      2.63 o 
   3  19   4        1.12        2.37      1.55 o 
   4  19   4        5.92        5.71      1.92 o 
  -5  20   4       49.84       51.88      8.20 o 
  -4  20   4        1.87        0.69      1.76 o 
  -3  20   4        6.68        9.10      2.00 o 
  -2  20   4        1.07        3.99      2.36 o 
  -1  20   4        0.03        2.02      1.51 o 
   0  20   4        7.56        7.67      1.96 o 
   1  20   4        2.86        4.25      1.67 o 
   2  20   4       56.55       55.61      4.54 o 
   3  20   4        0.19        1.31      1.18 o 
   4  20   4        1.94        4.56      1.81 o 
  -4  21   4        6.06        5.29      1.89 o 
  -3  21   4        5.27        5.16      1.75 o 
  -2  21   4        3.73        4.47      1.66 o 
  -1  21   4        0.07        1.31      1.18 o 
   0  21   4        8.59        7.47      1.97 o 
   1  21   4       14.75       16.07      2.88 o 
   2  21   4        1.46        2.24      1.55 o 
   3  21   4        9.72       11.40      3.02 o 
  -3  22   4       17.45       21.32      2.71 o 
  -2  22   4       12.13        6.12      1.87 o 
  -1  22   4       10.86        8.29      1.85 o 
   0  22   4       25.31       29.38      3.16 o 
   1  22   4        7.50        9.08      2.36 o 
   2  22   4        0.49        3.48      1.94 o 
  -2  23   4        0.93        1.13      1.54 o 
  -1  23   4        0.23        1.70      1.76 o 
   0  23   4        4.77        3.14      1.81 o 
   1  23   4      101.14      106.54      8.95 o 
  -9   1   5       72.62       63.56      5.58 o 
  -8   1   5       19.62       18.54      3.75 o 
  -7   1   5       24.20       23.44      2.76 o 
  -6   1   5        5.76        7.73      3.76 o 
  -5   1   5        2.19        2.18      1.04 o 
  -4   1   5        0.07        0.91      0.44 o 
  -3   1   5        8.84       10.92      0.80 o 
  -2   1   5       86.20       98.30      2.35 o 
  -1   1   5      120.91      119.47      2.69 o 
   0   1   5       20.44       22.06      1.56 o 
   1   1   5       38.73       48.58      2.19 o 
   2   1   5       20.59       27.01      1.89 o 
   3   1   5      128.06      127.50      3.59 o 
   4   1   5      449.14      452.47      7.04 o 
   5   1   5        4.53        3.53      1.01 o 
   6   1   5        9.75        6.98      1.34 o 
   7   1   5        8.84        6.96      1.49 o 
   8   1   5       29.32       28.11      2.63 o 
  -9   2   5        9.93       10.10      2.65 o 
  -8   2   5      436.91      457.44     27.16 o 
  -7   2   5       11.78       10.94      2.26 o 
  -6   2   5        0.46        2.93      2.01 o 
  -5   2   5       34.80       30.39      2.60 o 
  -4   2   5       63.87       73.06      2.37 o 
  -3   2   5       73.73       74.41      2.64 o 
  -2   2   5       98.32       93.37      3.37 o 
  -1   2   5        9.47        3.22      0.71 o 
   0   2   5        0.94        3.96      0.65 o 
   1   2   5        2.85        3.84      0.83 o 
   2   2   5       85.77       91.92      3.20 o 
   3   2   5        4.11        4.21      1.03 o 
   4   2   5      905.59      874.27     11.68 o 
   5   2   5      115.61      112.95      4.28 o 
   6   2   5       23.40       21.28      2.07 o 
   7   2   5      119.98      129.42      6.82 o 
   8   2   5        0.12        0.85      1.34 o 
  -9   3   5       30.16       23.19      3.37 o 
  -8   3   5       28.84       33.14      4.11 o 
  -7   3   5        8.50        6.40      2.03 o 
  -6   3   5      157.32      159.77      7.74 o 
  -5   3   5        0.51        3.74      1.80 o 
  -4   3   5        8.99        8.18      1.38 o 
  -3   3   5       21.60       24.19      1.60 o 
  -2   3   5       12.15       18.66      1.34 o 
  -1   3   5       21.09       25.19      1.69 o 
   0   3   5       47.69       41.29      1.85 o 
   1   3   5      505.53      489.83      7.55 o 
   2   3   5        1.78        3.39      1.00 o 
   3   3   5      148.48      154.76      4.45 o 
   4   3   5      209.22      210.53      7.63 o 
   5   3   5        1.35        1.78      1.21 o 
   6   3   5       40.60       41.09      3.45 o 
   7   3   5       41.37       47.82      3.55 o 
   8   3   5       44.45       48.01      5.12 o 
  -9   4   5        0.69        3.41      2.29 o 
  -8   4   5       19.41       18.58      3.14 o 
  -7   4   5       41.46       40.93      3.46 o 
  -6   4   5       82.53       85.67      9.81 o 
  -5   4   5      500.07      551.72      9.53 o 
  -4   4   5       60.99       52.60      2.68 o 
  -3   4   5        0.22        2.52      1.14 o 
  -2   4   5       80.22       77.84      2.41 o 
  -1   4   5       64.18       53.10      3.55 o 
   0   4   5       60.46       71.59      2.75 o 
   1   4   5      304.68      301.27      4.89 o 
   2   4   5      307.95      340.16      7.33 o 
   3   4   5        2.11        4.30      1.00 o 
   4   4   5        2.74        3.60      0.85 o 
   5   4   5        0.03        2.18      1.06 o 
   6   4   5        2.59        2.00      1.08 o 
   7   4   5        0.02        2.21      1.09 o 
   8   4   5        1.08        1.13      1.34 o 
  -9   5   5        9.24        8.63      3.44 o 
  -8   5   5        2.74        2.88      2.69 o 
  -7   5   5        1.25        1.82      1.65 o 
  -6   5   5       70.64       64.32      3.77 o 
  -5   5   5        3.00        3.75      1.87 o 
  -4   5   5        4.58        5.31      0.74 o 
  -3   5   5        4.98        2.81      0.63 o 
  -2   5   5       68.59       64.67      1.63 o 
  -1   5   5        1.43        1.68      0.49 o 
   0   5   5        0.93        1.10      0.35 o 
   1   5   5      877.03      959.33     14.06 o 
   2   5   5       35.25       33.45      2.15 o 
   3   5   5       28.05       31.80      2.16 o 
   4   5   5       27.57       26.50      2.19 o 
   5   5   5        3.01        2.93      1.22 o 
   6   5   5        8.69        6.31      1.90 o 
   7   5   5        4.08        2.21      1.30 o 
   8   5   5       13.16       11.90      2.15 o 
  -9   6   5        2.41       -0.61      2.93 o 
  -8   6   5        2.73        4.37      1.80 o 
  -7   6   5        0.16        1.86      1.50 o 
  -6   6   5       10.09        9.06      1.97 o 
  -5   6   5       63.70       66.49      3.45 o 
  -4   6   5        0.42        0.86      0.62 o 
  -3   6   5        4.91        5.24      0.72 o 
  -2   6   5        0.43        1.11      0.44 o 
  -1   6   5       21.17       21.45      1.76 o 
   0   6   5        2.10        1.48      0.36 o 
   1   6   5        0.38        1.32      0.50 o 
   2   6   5        2.13        4.28      0.88 o 
   3   6   5       17.12       16.76      1.62 o 
   4   6   5       30.46       26.45      2.67 o 
   5   6   5        2.68        2.42      1.01 o 
   6   6   5        9.40       10.15      1.73 o 
   7   6   5        9.99        8.55      1.79 o 
  -8   7   5       13.88       15.38      4.90 o 
  -7   7   5        6.95        4.30      2.23 o 
  -6   7   5       31.95       34.07      4.08 o 
  -5   7   5       55.55       47.20      3.00 o 
  -4   7   5       15.44       13.35      1.42 o 
  -3   7   5       59.82       55.15      1.72 o 
  -2   7   5      160.56      150.69      3.34 o 
  -1   7   5        4.30        3.38      0.40 o 
   0   7   5       18.07       14.47      0.73 o 
   1   7   5        2.74        2.21      0.62 o 
   2   7   5       15.94       16.96      1.66 o 
   3   7   5        0.27        1.65      0.81 o 
   4   7   5       66.56       59.87      3.29 o 
   5   7   5       26.65       17.74      1.96 o 
   6   7   5       19.48       21.10      2.37 o 
   7   7   5       32.22       36.46      3.67 o 
  -8   8   5       11.21       14.74      4.61 o 
  -7   8   5       16.99       19.89      4.77 o 
  -6   8   5        1.83        2.41      1.62 o 
  -5   8   5        5.33        6.34      1.57 o 
  -4   8   5       25.78       26.55      1.33 o 
  -3   8   5       13.64       11.11      0.97 o 
  -2   8   5     1119.57     1157.56     13.46 o 
  -1   8   5       69.37       71.28      3.52 o 
   0   8   5       23.90       17.26      1.90 o 
   1   8   5      105.30      106.23      5.56 o 
   2   8   5        0.95        1.24      0.55 o 
   3   8   5        9.55        8.39      1.20 o 
   4   8   5        3.74        2.64      1.11 o 
   5   8   5        5.94        4.88      1.19 o 
   6   8   5        2.97        2.91      1.26 o 
   7   8   5       23.49       19.30      2.35 o 
  -8   9   5       18.77       20.15      5.36 o 
  -7   9   5        3.31        1.60      2.40 o 
  -6   9   5        0.10        3.33      3.68 o 
  -5   9   5        1.26        6.93      3.76 o 
  -4   9   5        6.84        6.05      1.03 o 
  -3   9   5      285.59      279.00      5.24 o 
  -2   9   5      277.33      281.87      5.56 o 
  -1   9   5       39.55       43.84      3.06 o 
   0   9   5       38.25       39.33      3.02 o 
   1   9   5       12.20       10.43      1.33 o 
   2   9   5        2.21        3.57      0.79 o 
   3   9   5        0.04        0.12      1.00 o 
   4   9   5      128.55      118.55      4.24 o 
   5   9   5       71.37       61.48      3.38 o 
   6   9   5        0.55        1.10      1.28 o 
   7   9   5       17.25       16.37      2.94 o 
  -8  10   5       13.83       10.58      3.52 o 
  -7  10   5        0.04        2.19      2.69 o 
  -6  10   5       22.49       23.03      4.88 o 
  -5  10   5       37.04       33.27      5.30 o 
  -4  10   5        0.88        1.65      1.10 o 
  -3  10   5        0.08        0.88      0.85 o 
  -2  10   5      120.36      130.76      7.22 o 
  -1  10   5       90.43      101.92      4.27 o 
   0  10   5       10.75       10.42      1.77 o 
   1  10   5      175.92      182.35      5.17 o 
   2  10   5        8.01        8.26      1.49 o 
   3  10   5       60.08       52.15      2.47 o 
   4  10   5       36.34       36.19      2.61 o 
   5  10   5       25.07       20.03      2.09 o 
   6  10   5       11.33       11.67      1.94 o 
   7  10   5        8.72        8.38      1.70 o 
  -8  11   5       19.38       15.54      4.53 o 
  -7  11   5       50.70       54.00      6.40 o 
  -6  11   5       32.15       38.20      5.73 o 
  -5  11   5      230.65      234.73     11.46 o 
  -4  11   5       26.10       28.96      2.51 o 
  -3  11   5        0.55        1.77      1.14 o 
  -2  11   5       21.23       20.56      2.00 o 
  -1  11   5        6.98        7.07      1.36 o 
   0  11   5        0.33        2.95      1.55 o 
   1  11   5       12.27       11.12      1.73 o 
   2  11   5      120.83      123.05      4.60 o 
   3  11   5       43.69       42.90      2.28 o 
   4  11   5       14.14       12.02      1.62 o 
   5  11   5        0.00        2.04      1.00 o 
   6  11   5        2.21        1.76      0.99 o 
   7  11   5      178.43      208.79      9.03 o 
  -8  12   5        0.85        1.65      3.76 o 
  -7  12   5        0.50        4.16      3.49 o 
  -6  12   5      116.19      121.95      9.86 o 
  -5  12   5        8.06        7.54      4.05 o 
  -4  12   5       30.26       28.97      2.09 o 
  -3  12   5        9.42       10.21      1.73 o 
  -2  12   5      130.89      132.77      4.28 o 
  -1  12   5        0.43        2.83      2.41 o 
   0  12   5       30.37       34.31      2.95 o 
   1  12   5       65.62       67.46      3.60 o 
   2  12   5       61.93       64.59      3.64 o 
   3  12   5       54.27       57.84      3.69 o 
   4  12   5        0.04        2.67      1.47 o 
   5  12   5        7.80        6.65      1.95 o 
   6  12   5        0.52        2.35      1.22 o 
  -7  13   5        8.11        7.73      3.09 o 
  -6  13   5        6.50        3.17      2.59 o 
  -5  13   5        4.43        5.78      3.33 o 
  -4  13   5       32.36       28.59      2.32 o 
  -3  13   5        3.80        4.00      1.25 o 
  -2  13   5        9.53        9.31      1.58 o 
  -1  13   5       24.63       30.97      2.56 o 
   0  13   5      376.12      395.51     10.22 o 
   1  13   5      219.68      228.77      7.38 o 
   2  13   5      133.24      131.38      5.08 o 
   3  13   5       15.77       14.86      2.21 o 
   4  13   5       12.67       12.57      2.15 o 
   5  13   5        0.24        3.12      1.68 o 
   6  13   5        9.99       10.27      2.53 o 
  -7  14   5       21.17       22.60      5.06 o 
  -6  14   5       20.18       25.32      6.45 o 
  -5  14   5      254.87      262.24     12.82 o 
  -4  14   5      182.66      194.16      5.35 o 
  -3  14   5        0.38        0.98      0.98 o 
  -2  14   5        0.54        1.05      1.12 o 
  -1  14   5        0.17        1.96      1.39 o 
   0  14   5       40.29       43.43      3.60 o 
   1  14   5      407.80      415.32      9.49 o 
   2  14   5        0.35        1.96      1.66 o 
   3  14   5        0.26        2.86      1.94 o 
   4  14   5       23.30       17.56      2.39 o 
   5  14   5       39.87       36.45      3.57 o 
   6  14   5       73.70       85.57      7.11 o 
  -7  15   5        0.10        2.48      2.56 o 
  -6  15   5        9.51        6.80      3.95 o 
  -5  15   5      110.58      106.30     12.05 o 
  -4  15   5       13.23       13.08      1.75 o 
  -3  15   5        0.05        0.92      0.93 o 
  -2  15   5        5.37        4.91      1.68 o 
  -1  15   5        0.40        1.15      1.17 o 
   0  15   5      275.51      271.71     13.59 o 
   1  15   5       48.12       44.94      4.29 o 
   2  15   5       23.29       26.36      3.11 o 
   3  15   5       16.56       16.19      2.34 o 
   4  15   5       37.08       38.47      3.67 o 
   5  15   5        0.47        2.04      1.58 o 
  -6  16   5        5.01        3.09      2.69 o 
  -5  16   5        2.75        3.12      3.63 o 
  -4  16   5       30.25       27.71      2.55 o 
  -3  16   5       26.85       25.44      2.81 o 
  -2  16   5      120.49      121.08      6.79 o 
  -1  16   5        0.36        1.82      1.92 o 
   0  16   5        0.77        2.14      1.48 o 
   1  16   5       16.22       13.42      2.56 o 
   2  16   5        5.39        7.13      1.80 o 
   3  16   5        9.27       11.06      2.26 o 
   4  16   5        0.41        2.44      1.74 o 
   5  16   5       30.22       30.99      3.35 o 
  -6  17   5        3.94        5.22      2.88 o 
  -5  17   5        0.31        6.32      4.05 o 
  -4  17   5        0.85        2.00      1.48 o 
  -3  17   5       33.07       30.46      2.66 o 
  -2  17   5       48.08       44.53      3.06 o 
  -1  17   5       56.78       60.26      3.85 o 
   0  17   5        1.29        1.27      1.63 o 
   1  17   5       79.60       74.61      5.18 o 
   2  17   5        0.60        3.14      1.52 o 
   3  17   5       32.15       27.31      3.01 o 
   4  17   5       49.61       51.85      3.99 o 
   5  17   5        8.19        9.07      2.27 o 
  -5  18   5       38.54       34.95      7.36 o 
  -4  18   5        1.77        1.75      1.18 o 
  -3  18   5       14.86       15.26      3.26 o 
  -2  18   5       38.06       30.44      4.29 o 
  -1  18   5        7.55        7.63      2.43 o 
   0  18   5        0.01        0.45      1.32 o 
   1  18   5       18.85       16.63      2.90 o 
   2  18   5        9.79        7.75      1.97 o 
   3  18   5        2.69        2.89      1.80 o 
   4  18   5        0.84        3.46      1.74 o 
  -5  19   5        1.66        8.29      4.66 o 
  -4  19   5        0.08        1.15      1.39 o 
  -3  19   5        2.91        3.66      1.74 o 
  -2  19   5        0.30        1.32      2.14 o 
  -1  19   5        2.64        2.21      1.52 o 
   0  19   5        0.18        0.22      1.38 o 
   1  19   5        2.96        2.67      1.60 o 
   2  19   5        5.11        5.09      1.92 o 
   3  19   5       25.80       24.78      3.52 o 
  -4  20   5        2.56        2.23      1.81 o 
  -3  20   5        1.10        2.04      1.50 o 
  -2  20   5        7.96        7.30      1.76 o 
  -1  20   5        1.56        2.68      1.62 o 
   0  20   5        5.31        4.34      1.81 o 
   1  20   5       33.11       30.45      7.01 o 
   2  20   5       38.20       32.96      4.35 o 
   3  20   5        1.39        2.16      1.15 o 
  -3  21   5        6.39        5.04      1.84 o 
  -2  21   5        0.02        1.62      1.48 o 
  -1  21   5        8.47        8.92      2.33 o 
   0  21   5        7.76        4.66      1.76 o 
   1  21   5      168.38      173.53     12.50 o 
   2  21   5        2.54        2.13      1.30 o 
  -1  22   5        0.73        2.63      1.73 o 
   0  22   5       25.22       29.38      3.34 o 
  -8   0   6      129.61      122.46      8.58 o 
  -7   0   6        5.92        7.20      2.53 o 
  -6   0   6       38.63       40.86      4.64 o 
  -5   0   6        5.69        3.76      1.63 o 
  -4   0   6        1.16        1.76      2.08 o 
  -3   0   6     3576.35     3478.73     26.76 o 
  -2   0   6      699.45      693.23     10.95 o 
  -1   0   6       40.24       44.53      2.82 o 
   0   0   6       36.67       56.98      4.64 o 
   1   0   6       14.78       16.95      2.59 o 
   2   0   6       12.91       14.72      2.11 o 
   3   0   6        0.02        2.23      1.35 o 
   4   0   6      891.48      943.50     15.78 o 
   5   0   6       78.08       83.09      5.17 o 
   6   0   6       17.63       16.97      2.98 o 
   7   0   6        0.22        2.28      1.65 o 
  -8   1   6       11.90       11.30      3.39 o 
  -7   1   6        2.82        2.87      1.60 o 
  -6   1   6        7.43        6.30      1.61 o 
  -5   1   6       14.91       17.73      2.16 o 
  -4   1   6        0.46        3.18      1.55 o 
  -3   1   6       10.26        7.00      0.87 o 
  -2   1   6     1776.14     1975.76     43.39 o 
  -1   1   6        2.29        1.40      0.78 o 
   0   1   6        4.70        8.00      1.33 o 
   1   1   6       34.92       39.27      3.04 o 
   2   1   6        7.84        9.44      1.31 o 
   3   1   6      351.17      373.58     10.80 o 
   4   1   6       92.11       93.42      3.60 o 
   5   1   6       16.03       14.23      2.08 o 
   6   1   6       22.69       21.69      2.58 o 
   7   1   6       12.88       11.84      1.87 o 
  -8   2   6       72.48       66.36      4.60 o 
  -7   2   6        5.12        2.24      1.49 o 
  -6   2   6        0.93        2.84      1.37 o 
  -5   2   6       95.18      103.04      4.47 o 
  -4   2   6        2.53        3.13      1.44 o 
  -3   2   6      203.95      199.95      5.26 o 
  -2   2   6       59.69       52.49      2.30 o 
  -1   2   6        5.59        6.51      1.03 o 
   0   2   6      110.07      116.76      3.34 o 
   1   2   6        7.90        7.50      1.18 o 
   2   2   6        5.00        4.57      1.02 o 
   3   2   6        5.05        6.57      1.33 o 
   4   2   6      227.13      227.18      5.94 o 
   5   2   6        0.04        2.22      1.12 o 
   6   2   6       18.47       21.02      2.33 o 
   7   2   6       31.76       29.57      3.04 o 
  -8   3   6        2.01        3.85      1.95 o 
  -7   3   6        4.79        5.14      1.86 o 
  -6   3   6       47.38       47.78      3.58 o 
  -5   3   6        7.80        9.09      1.70 o 
  -4   3   6        0.70        1.00      1.13 o 
  -3   3   6        7.01        6.61      0.85 o 
  -2   3   6        3.28        3.07      0.72 o 
  -1   3   6       47.34       46.39      2.46 o 
   0   3   6      233.58      249.40      4.99 o 
   1   3   6       21.25       21.18      1.80 o 
   2   3   6      125.76      130.01      3.67 o 
   3   3   6       40.11       39.70      2.59 o 
   4   3   6       36.62       35.25      2.60 o 
   5   3   6       51.73       48.62      3.15 o 
   6   3   6       13.17        8.86      2.01 o 
   7   3   6       40.46       38.30      3.12 o 
  -8   4   6        2.59        2.14      1.82 o 
  -7   4   6        4.32        3.15      1.69 o 
  -6   4   6        7.94        6.99      1.84 o 
  -5   4   6       26.89       28.20      2.58 o 
  -4   4   6        1.51        1.33      0.48 o 
  -3   4   6      142.22      139.26      2.97 o 
  -2   4   6       67.97       61.65      2.32 o 
  -1   4   6        1.03        1.33      0.68 o 
   0   4   6       20.50       27.36      2.87 o 
   1   4   6       68.70       85.28      3.17 o 
   2   4   6        3.24        1.90      0.74 o 
   3   4   6       13.28       12.59      1.56 o 
   4   4   6        0.14        2.08      1.08 o 
   5   4   6        2.56        2.82      1.12 o 
   6   4   6       35.21       34.71      3.31 o 
   7   4   6        0.28        2.32      1.24 o 
  -8   5   6        4.98        4.08      2.51 o 
  -7   5   6        2.84        2.20      1.60 o 
  -6   5   6        6.34        7.59      1.76 o 
  -5   5   6      141.34      140.95      5.02 o 
  -4   5   6       10.26        7.28      0.94 o 
  -3   5   6       15.90       14.65      1.29 o 
  -2   5   6        1.40        2.47      0.64 o 
  -1   5   6        1.25        1.13      0.56 o 
   0   5   6       32.53       29.34      2.99 o 
   1   5   6       43.30       47.88      2.46 o 
   2   5   6       10.89       13.02      1.42 o 
   3   5   6        8.76        8.74      1.57 o 
   4   5   6       38.39       45.09      2.97 o 
   5   5   6        0.11        1.93      1.34 o 
   6   5   6       16.61       17.68      2.29 o 
   7   5   6        0.67        1.76      1.28 o 
  -8   6   6        0.45        4.69      3.23 o 
  -7   6   6        0.26        1.33      2.24 o 
  -6   6   6       89.63      100.28      7.41 o 
  -5   6   6        8.58        7.86      1.54 o 
  -4   6   6        0.05        0.67      0.43 o 
  -3   6   6       34.31       40.38      1.85 o 
  -2   6   6        0.21        1.15      0.47 o 
  -1   6   6       11.29       11.66      1.17 o 
   0   6   6      305.21      322.92      5.72 o 
   1   6   6       99.03      103.32      3.78 o 
   2   6   6        1.94        3.72      1.23 o 
   3   6   6       62.46       57.73      2.98 o 
   4   6   6      100.76       96.54      4.15 o 
   5   6   6        1.69        3.48      1.15 o 
   6   6   6        0.33        1.27      0.89 o 
   7   6   6       90.63       91.25      5.87 o 
  -8   7   6       30.90       35.67      6.29 o 
  -6   7   6        1.07        3.28      2.53 o 
  -5   7   6       19.56       17.94      4.21 o 
  -4   7   6        1.89        2.32      0.97 o 
  -3   7   6       11.14       12.19      1.78 o 
  -2   7   6       12.09       13.76      2.12 o 
  -1   7   6       29.99       33.52      3.56 o 
   0   7   6        0.15        3.42      3.08 o 
   1   7   6       30.42       29.93      1.85 o 
   2   7   6       11.91       12.59      1.96 o 
   3   7   6       13.85       11.77      2.07 o 
   4   7   6      130.40      116.56      5.72 o 
   5   7   6        4.82        3.85      1.63 o 
   6   7   6        5.54        5.53      1.50 o 
   7   7   6        6.23        6.42      5.17 o 
  -8   8   6        3.96        3.81      2.40 o 
  -7   8   6        0.84        2.05      2.91 o 
  -6   8   6        1.85        3.79      2.72 o 
  -5   8   6        2.97        3.44      2.96 o 
  -4   8   6       12.94       10.35      1.45 o 
  -3   8   6        7.68        8.75      1.46 o 
  -2   8   6        0.14        1.40      0.91 o 
  -1   8   6        4.79        6.02      1.24 o 
   0   8   6       13.05       14.15      2.36 o 
   1   8   6        4.09        2.93      1.33 o 
   2   8   6        1.24        1.63      0.78 o 
   3   8   6        0.95        2.31      1.18 o 
   4   8   6       26.24       20.66      2.13 o 
   5   8   6       15.02       12.74      1.91 o 
   6   8   6        3.78        2.54      1.27 o 
  -8   9   6       11.73        9.01      3.23 o 
  -7   9   6        1.00        3.25      2.91 o 
  -6   9   6        8.69        9.60      4.26 o 
  -5   9   6        9.45        6.05      3.49 o 
  -4   9   6       27.20       24.38      1.85 o 
  -3   9   6       13.40       12.98      1.52 o 
  -2   9   6       36.43       29.51      2.27 o 
  -1   9   6        1.46        1.74      1.09 o 
   0   9   6       20.27       17.68      2.10 o 
   1   9   6        0.37        1.14      1.21 o 
   2   9   6        6.64       10.95      1.97 o 
   3   9   6       10.08       14.97      2.50 o 
   4   9   6       49.48       50.91      4.23 o 
   5   9   6       29.45       23.28      3.43 o 
   6   9   6       12.94       15.97      3.25 o 
  -7  10   6        0.59        1.39      2.77 o 
  -6  10   6       30.71       33.48      6.00 o 
  -5  10   6        6.11        7.20      2.96 o 
  -4  10   6       24.20       21.82      2.29 o 
  -3  10   6        0.38        2.50      1.21 o 
  -2  10   6       26.22       29.51      2.35 o 
  -1  10   6       51.87       54.18      3.04 o 
   0  10   6        4.95        4.52      1.48 o 
   1  10   6        0.19        2.25      1.40 o 
   2  10   6       11.76       13.97      2.20 o 
   3  10   6      281.97      282.85     12.55 o 
   4  10   6       62.59       63.39      4.98 o 
   5  10   6       16.25       15.60      2.73 o 
   6  10   6        0.39        3.61      1.82 o 
  -7  11   6       12.74        6.34      2.80 o 
  -6  11   6       35.01       36.70      6.85 o 
  -5  11   6      110.42      117.23      9.04 o 
  -4  11   6        0.97        1.63      1.43 o 
  -3  11   6       12.17       11.50      1.76 o 
  -2  11   6       10.15       12.29      1.70 o 
  -1  11   6        5.99        5.25      1.62 o 
   0  11   6       79.69       75.21      4.60 o 
   1  11   6      158.52      164.79      6.82 o 
   2  11   6       30.59       28.29      2.67 o 
   3  11   6        2.73        2.79      1.36 o 
   4  11   6       30.91       27.46      3.26 o 
   5  11   6       11.80       12.72      2.58 o 
   6  11   6       26.59       22.66      4.06 o 
  -7  12   6       28.04       23.96      5.25 o 
  -6  12   6      481.77      499.05     17.91 o 
  -5  12   6       47.55       52.19      8.05 o 
  -4  12   6        0.24        0.87      0.85 o 
  -3  12   6        3.96        3.96      1.42 o 
  -2  12   6       14.83       12.28      1.73 o 
  -1  12   6       23.00       19.20      2.26 o 
   0  12   6      300.87      302.19      7.32 o 
   1  12   6      955.23     1000.21     13.99 o 
   2  12   6        0.50        3.44      1.77 o 
   3  12   6       23.28       25.33      2.97 o 
   4  12   6        0.46        1.71      1.54 o 
   5  12   6       11.43       10.38      2.56 o 
  -7  13   6        5.07        5.36      3.12 o 
  -6  13   6      172.75      169.69     11.28 o 
  -5  13   6      334.12      333.01     29.45 o 
  -4  13   6       69.91       80.47      6.90 o 
  -3  13   6        7.10        5.50      1.42 o 
  -2  13   6        2.16        1.89      1.22 o 
  -1  13   6       11.81       11.99      1.96 o 
   0  13   6      479.80      472.91      9.41 o 
   1  13   6      163.90      164.39      6.92 o 
   2  13   6       39.45       36.70      3.28 o 
   3  13   6        3.53        2.80      1.61 o 
   4  13   6       11.34        9.64      2.17 o 
   5  13   6        0.00        0.39      1.35 o 
  -6  14   6       80.41       79.41      9.09 o 
  -5  14   6       73.91       77.09      8.00 o 
  -4  14   6       17.13       11.36      2.11 o 
  -3  14   6        0.78        1.19      0.97 o 
  -2  14   6        0.70        2.88      1.62 o 
  -1  14   6        8.91        5.88      1.80 o 
   0  14   6       91.00       88.17      4.80 o 
   1  14   6      338.27      339.39     17.35 o 
   2  14   6        7.37        5.83      1.69 o 
   3  14   6        2.02        4.27      1.75 o 
   4  14   6       11.99       10.28      2.70 o 
   5  14   6        8.16        8.19      2.03 o 
  -6  15   6        8.53        5.68      4.26 o 
  -5  15   6       32.24       32.57      5.78 o 
  -4  15   6       16.22       15.83      2.57 o 
  -3  15   6        1.88        2.64      1.57 o 
  -2  15   6       16.72       15.78      1.97 o 
  -1  15   6       29.83       30.65      3.00 o 
   0  15   6       51.92       45.00      3.87 o 
   1  15   6        2.92        2.40      1.94 o 
   2  15   6        0.25        2.33      1.55 o 
   3  15   6        0.00        1.77      1.59 o 
   4  15   6       45.53       45.41      6.44 o 
  -5  16   6       15.05       19.14      5.14 o 
  -4  16   6       28.93       19.78      4.32 o 
  -3  16   6       30.07       34.30      4.48 o 
  -2  16   6        6.53        4.87      1.42 o 
  -1  16   6        7.12        8.70      2.12 o 
   0  16   6       19.95       18.84      2.72 o 
   1  16   6       23.14       23.61      4.67 o 
   2  16   6        3.92        4.53      2.23 o 
   3  16   6        6.37        5.38      1.76 o 
   4  16   6       20.62       17.51      2.53 o 
  -4  17   6        9.39        6.16      3.04 o 
  -3  17   6        0.36        1.18      1.36 o 
  -2  17   6       34.33       34.09      3.33 o 
  -1  17   6       25.62       30.93      3.36 o 
   0  17   6        1.05        2.56      1.36 o 
   1  17   6        9.83        8.27      2.20 o 
   2  17   6        0.76        4.59      1.87 o 
   3  17   6       43.64       43.88      3.97 o 
  -4  18   6        8.26        3.41      2.67 o 
  -3  18   6       78.79       75.08      4.23 o 
  -2  18   6       29.74       29.24      3.82 o 
  -1  18   6        2.41        2.00      1.32 o 
   0  18   6        3.17        3.28      1.62 o 
   1  18   6        0.26        0.78      1.31 o 
   2  18   6        2.49        2.33      1.64 o 
   3  18   6       23.16       25.32      3.63 o 
  -3  19   6        3.04        3.39      1.50 o 
  -2  19   6       33.39       28.19      3.20 o 
  -1  19   6        0.13        1.86      1.37 o 
   0  19   6        1.32        2.25      1.66 o 
   1  19   6       39.39       40.84      4.60 o 
   2  19   6        0.20        2.49      1.78 o 
  -2  20   6        7.07        4.53      1.74 o 
  -1  20   6        3.50        4.87      1.91 o 
   0  20   6        2.27        3.82      1.75 o 
   1  20   6        3.11        4.44      1.93 o 
  -8   1   7        0.19        0.66      1.46 o 
  -7   1   7        0.01        1.52      1.58 o 
  -6   1   7        3.40        1.90      1.32 o 
  -5   1   7       22.26       21.67      2.40 o 
  -4   1   7        7.25        7.18      1.75 o 
  -3   1   7       41.72       40.77      2.62 o 
  -2   1   7        6.41        4.98      0.83 o 
  -1   1   7       16.56       16.06      1.85 o 
   0   1   7        5.46        6.41      1.20 o 
   1   1   7        0.01        1.26      0.80 o 
   2   1   7        0.34        2.09      0.98 o 
   3   1   7      478.97      528.93     12.99 o 
   4   1   7       44.38       49.54      4.07 o 
   5   1   7        2.61        2.32      1.30 o 
   6   1   7       17.35       18.59      2.31 o 
  -8   2   7       54.64       55.15      6.26 o 
  -7   2   7       13.50       13.26      2.41 o 
  -6   2   7        4.78        2.98      1.93 o 
  -5   2   7        7.95        9.75      1.85 o 
  -4   2   7        0.00        0.60      1.03 o 
  -3   2   7        6.71        7.10      0.98 o 
  -2   2   7       17.78       17.85      1.39 o 
  -1   2   7       11.97       13.63      1.30 o 
   0   2   7        2.93        0.95      0.67 o 
   1   2   7       43.46       45.92      2.64 o 
   2   2   7       54.86       52.63      5.25 o 
   3   2   7       29.36       28.49      2.69 o 
   4   2   7       86.63       85.37      5.12 o 
   5   2   7       25.29       24.48      2.56 o 
   6   2   7       58.36       61.96      4.01 o 
  -8   3   7        5.11        5.44      2.85 o 
  -7   3   7       32.74       28.55      4.53 o 
  -6   3   7       96.38       93.31      4.94 o 
  -5   3   7        2.30        2.25      1.76 o 
  -4   3   7       10.93       10.29      1.87 o 
  -3   3   7        5.80        4.05      0.80 o 
  -2   3   7       14.28       12.99      1.42 o 
  -1   3   7        4.10        3.75      0.83 o 
   0   3   7      128.24      120.60      3.86 o 
   1   3   7      121.60      128.93      4.15 o 
   2   3   7        8.16        8.21      1.32 o 
   3   3   7      307.94      323.71      8.04 o 
   4   3   7       26.74       31.23      2.59 o 
   5   3   7        2.34        3.04      1.29 o 
   6   3   7        0.03        0.89      1.17 o 
  -8   4   7       11.09        6.00      2.80 o 
  -6   4   7       67.25       67.44      6.42 o 
  -5   4   7        6.84        7.17      2.85 o 
  -4   4   7        5.03        4.13      1.64 o 
  -3   4   7        0.34        1.77      0.73 o 
  -2   4   7        1.68        1.64      0.64 o 
  -1   4   7        2.88        2.23      0.78 o 
   0   4   7      185.61      193.34      4.73 o 
   1   4   7       43.81       43.62      3.42 o 
   2   4   7        3.45        2.80      0.81 o 
   3   4   7        1.46        3.12      1.21 o 
   4   4   7        0.49        1.06      0.92 o 
   5   4   7        0.32        2.16      1.03 o 
   6   4   7        9.95       13.18      2.67 o 
  -7   5   7       20.03       15.41      3.71 o 
  -6   5   7       87.52       83.99      7.62 o 
  -5   5   7       32.86       29.75      4.80 o 
  -4   5   7        0.13        1.09      2.67 o 
  -3   5   7       85.87       76.69      3.74 o 
  -2   5   7        7.16        7.27      1.56 o 
  -1   5   7        7.79        8.24      1.49 o 
   0   5   7      223.17      235.06     10.38 o 
   1   5   7      100.84      102.52      4.98 o 
   2   5   7        1.21        1.15      0.89 o 
   3   5   7       24.55       25.49      2.37 o 
   4   5   7        0.15        2.23      1.44 o 
   5   5   7        1.59        2.99      1.32 o 
   6   5   7        0.57        1.56      1.31 o 
  -7   6   7        0.52        0.67      2.16 o 
  -6   6   7       21.65       21.72      4.74 o 
  -5   6   7       12.18       10.26      3.55 o 
  -4   6   7        1.42        2.67      2.37 o 
  -3   6   7        1.23        1.53      1.06 o 
  -2   6   7        0.03        0.69      0.82 o 
  -1   6   7        0.00        1.49      1.01 o 
   0   6   7       41.33       41.16      4.64 o 
   1   6   7        1.26        3.47      1.44 o 
   2   6   7        5.27        5.11      1.29 o 
   3   6   7        3.71        3.59      1.18 o 
   4   6   7        3.12        4.41      1.58 o 
   5   6   7       27.66       24.60      2.40 o 
   6   6   7        1.08        1.87      1.24 o 
  -7   7   7        1.84        0.45      2.43 o 
  -6   7   7       14.64       11.49      3.76 o 
  -5   7   7        0.27        0.80      2.21 o 
  -4   7   7        4.95        5.41      2.48 o 
  -3   7   7      193.03      186.34      4.67 o 
  -2   7   7       16.11       15.36      2.16 o 
  -1   7   7        0.58        1.50      0.94 o 
   0   7   7       17.20       19.38      3.06 o 
   1   7   7        1.39        2.11      1.40 o 
   2   7   7        3.70        5.57      1.85 o 
   3   7   7        1.64        1.92      1.39 o 
   4   7   7       18.21       14.99      2.67 o 
   5   7   7        0.55        0.61      0.87 o 
   6   7   7       49.64       42.36     21.64 o 
  -7   8   7        4.04        4.58      3.07 o 
  -6   8   7        8.73        6.02      2.88 o 
  -5   8   7        6.66       12.74      3.44 o 
  -4   8   7       37.54       39.02      5.20 o 
  -3   8   7        0.03        0.16      0.63 o 
  -2   8   7       92.58       86.55      5.33 o 
  -1   8   7       11.15        9.39      2.01 o 
   0   8   7       13.86       12.75      2.50 o 
   1   8   7       13.47       14.37      2.77 o 
   2   8   7        0.20        0.64      1.16 o 
   3   8   7       77.06       81.53      7.54 o 
   4   8   7       20.95       20.42      4.87 o 
   5   8   7        1.17        2.75      1.98 o 
  -7   9   7        0.18        2.48      3.65 o 
  -6   9   7        0.36        0.67      2.21 o 
  -5   9   7        0.73        2.00      2.53 o 
  -4   9   7       20.28       20.39      4.24 o 
  -3   9   7      491.67      483.07      8.08 o 
  -2   9   7       23.34       23.16      3.08 o 
  -1   9   7        0.09        1.81      1.34 o 
   0   9   7        3.46        2.19      1.96 o 
   1   9   7        2.38        2.21      1.30 o 
   2   9   7        6.25        4.32      1.75 o 
   3   9   7        1.39        2.11      1.29 o 
   4   9   7       43.25       36.77      3.73 o 
   5   9   7        0.63        1.40      0.96 o 
  -7  10   7       15.49       14.79      4.34 o 
  -6  10   7       15.10       15.38      4.21 o 
  -5  10   7        0.67        2.21      4.05 o 
  -4  10   7       23.77       19.73      4.74 o 
  -3  10   7        0.05        0.77      0.82 o 
  -2  10   7       47.07       42.95      3.39 o 
  -1  10   7        0.68        2.56      1.28 o 
   0  10   7        8.63       10.69      2.24 o 
   1  10   7       12.47       10.75      2.41 o 
   2  10   7       37.86       40.73      4.04 o 
   3  10   7       61.65       58.07      5.36 o 
   4  10   7        3.61        5.10      1.61 o 
   5  10   7        0.14        2.21      1.73 o 
  -6  11   7       71.48       76.72      9.01 o 
  -5  11   7        8.18        5.46      4.24 o 
  -4  11   7        0.26        6.26      4.61 o 
  -3  11   7       18.08       20.92      2.57 o 
  -2  11   7        2.64        3.90      1.71 o 
  -1  11   7        9.22       10.70      2.72 o 
   0  11   7       83.11       89.66      6.85 o 
   1  11   7       67.66       70.48      6.51 o 
   2  11   7       20.82       22.76      3.46 o 
   3  11   7        0.14        3.55      1.91 o 
   4  11   7       16.15       15.12      2.72 o 
   5  11   7        9.26        7.01      2.86 o 
  -6  12   7       50.40       44.67      7.14 o 
  -5  12   7       21.39       21.00      5.14 o 
  -4  12   7        3.37        2.27      3.07 o 
  -3  12   7        0.12        1.12      0.94 o 
  -2  12   7        0.01        1.61      1.34 o 
  -1  12   7       59.19       63.06      3.83 o 
   0  12   7       78.07       75.38      4.92 o 
   1  12   7       39.47       41.01      5.51 o 
   2  12   7       29.00       25.13      3.92 o 
   3  12   7        0.13        2.20      1.57 o 
   4  12   7        2.92        2.17      1.52 o 
  -6  13   7       45.35       44.65      6.77 o 
  -5  13   7       16.78       19.11      4.88 o 
  -4  13   7        0.50        1.73      2.61 o 
  -3  13   7       14.02        8.31      1.52 o 
  -2  13   7        3.72        2.45      1.30 o 
  -1  13   7       59.33       56.61      3.83 o 
   0  13   7      171.51      172.10     14.77 o 
   1  13   7       59.48       63.82      4.67 o 
   2  13   7       20.10       19.88      4.78 o 
   3  13   7        0.47        3.09      1.75 o 
   4  13   7        3.90        5.61      1.96 o 
  -5  14   7       80.35       74.34      8.98 o 
  -4  14   7       10.49       11.30      3.47 o 
  -3  14   7        0.06        1.78      1.12 o 
  -2  14   7        1.92        3.16      1.43 o 
  -1  14   7      107.04      107.43      6.86 o 
   0  14   7        0.00        1.31      1.31 o 
   1  14   7        2.36        2.37      1.13 o 
   2  14   7       21.33       17.81      3.01 o 
   3  14   7       23.76       23.65      3.73 o 
   4  14   7        4.39        4.26      3.60 o 
  -5  15   7       33.51       34.28      6.32 o 
  -4  15   7        4.82        8.74      3.71 o 
  -3  15   7       12.88       11.66      2.42 o 
  -2  15   7        0.01        1.41      1.42 o 
  -1  15   7       48.32       52.13      4.70 o 
   0  15   7      191.58      184.21      6.67 o 
   1  15   7        5.75        7.31      2.05 o 
   2  15   7        9.61        9.56      4.19 o 
   3  15   7        0.00        1.10      1.52 o 
  -4  16   7       12.68        9.86      4.03 o 
  -3  16   7        0.94        1.27      2.04 o 
  -2  16   7       28.00       24.47      2.87 o 
  -1  16   7       13.39       10.96      1.96 o 
   0  16   7       11.65        6.47      1.90 o 
   1  16   7        0.42       -0.11      1.71 o 
   2  16   7        7.28        6.31      2.09 o 
  -3  17   7       89.84       91.59      5.95 o 
  -2  17   7       10.70        5.86      2.21 o 
  -1  17   7        3.28        4.13      1.80 o 
   0  17   7       33.95       32.32      3.92 o 
   1  17   7        0.26        1.11      1.07 o 
   2  17   7        0.04        3.20      1.78 o 
  -2  18   7        8.15        6.10      1.79 o 
  -1  18   7        0.23        1.70      1.62 o 
   0  18   7       16.40       12.68      2.31 o 
  -6   0   8        1.25        1.23      1.95 o 
  -5   0   8        0.28        3.28      2.19 o 
  -4   0   8      153.76      150.82      7.94 o 
  -3   0   8     1703.47     1715.99     27.94 o 
  -2   0   8        3.20        0.75      1.16 o 
  -1   0   8        1.99        2.27      1.18 o 
   0   0   8       10.36        9.62      2.53 o 
   1   0   8       31.54       34.99      4.38 o 
   2   0   8      129.07      144.51      6.19 o 
   3   0   8       14.94       14.97      5.24 o 
   4   0   8       71.65       72.08      5.17 o 
   5   0   8        0.85        2.70      1.99 o 
  -7   1   8        4.04        4.66      2.40 o 
  -6   1   8        2.71        4.13      2.21 o 
  -5   1   8        0.15        1.25      1.07 o 
  -4   1   8      484.77      479.48      9.87 o 
  -3   1   8        6.20        4.90      2.55 o 
  -2   1   8       57.57       45.08      2.21 o 
  -1   1   8       19.59       19.93      1.93 o 
   0   1   8        3.77        4.30      1.36 o 
   1   1   8        4.80        3.90      1.39 o 
   2   1   8       21.25       20.43      1.95 o 
   3   1   8      430.27      489.53     17.55 o 
   4   1   8        6.66        6.79      1.59 o 
   5   1   8       13.19       11.82      2.18 o 
  -7   2   8        3.06        2.93      2.24 o 
  -6   2   8       10.11        5.94      2.11 o 
  -5   2   8        3.51        4.16      2.61 o 
  -4   2   8        4.39        7.81      3.36 o 
  -3   2   8      163.62      163.27      8.48 o 
  -2   2   8        4.34        4.82      1.00 o 
  -1   2   8       70.20       73.52      3.49 o 
   0   2   8        0.86        1.35      0.77 o 
   1   2   8       12.15       10.67      1.84 o 
   2   2   8       63.01       63.30      3.20 o 
   3   2   8        0.69        1.82      1.18 o 
   4   2   8       44.93       41.64      3.90 o 
   5   2   8        6.37        6.10      1.61 o 
  -7   3   8        3.14        3.60      3.12 o 
  -6   3   8       38.79       35.37      5.04 o 
  -5   3   8        0.19        1.47      2.13 o 
  -4   3   8        9.09        7.49      2.72 o 
  -3   3   8        0.13        0.64      1.87 o 
  -2   3   8        1.05        3.48      1.67 o 
  -1   3   8        3.40        3.69      1.21 o 
   0   3   8       62.02       56.96      3.76 o 
   1   3   8       14.29       11.82      1.99 o 
   2   3   8        0.03        1.38      1.00 o 
   3   3   8       28.77       23.71      2.45 o 
   4   3   8       14.87       15.12      2.03 o 
   5   3   8       10.58        8.51      1.79 o 
  -6   4   8        8.73        4.88      2.37 o 
  -5   4   8        0.09        0.19      2.00 o 
  -4   4   8       20.66       22.12      3.95 o 
  -3   4   8       51.41       47.34      4.98 o 
  -2   4   8        1.27        1.56      1.43 o 
  -1   4   8       11.25        9.55      1.79 o 
   0   4   8       15.17       15.82      2.73 o 
   1   4   8       11.23       10.56      2.20 o 
   2   4   8        0.05        1.71      1.16 o 
   3   4   8        1.08        3.52      1.47 o 
   4   4   8        4.34        4.80      1.89 o 
   5   4   8        4.38        3.30      1.62 o 
  -6   5   8       13.06        9.60      3.36 o 
  -5   5   8        9.22        8.74      3.52 o 
  -4   5   8        0.01        1.44      2.13 o 
  -3   5   8        0.68        2.69      2.93 o 
  -2   5   8        4.71        5.67      1.65 o 
  -1   5   8       99.59      101.33      5.15 o 
   0   5   8       19.58       18.89      3.14 o 
   1   5   8        0.08        1.78      0.84 o 
   2   5   8        0.99        1.68      1.06 o 
   3   5   8        0.06        0.63      1.11 o 
   4   5   8        0.39        3.39      2.24 o 
   5   5   8        1.61        1.84      1.79 o 
  -6   6   8       49.22       43.02      6.29 o 
  -5   6   8        0.06       -0.13      2.11 o 
  -4   6   8        0.73        4.08      3.15 o 
  -3   6   8        5.70        5.01      2.59 o 
  -2   6   8        9.82        9.96      1.95 o 
  -1   6   8       13.00       14.94      2.21 o 
   0   6   8       97.74       97.54      6.63 o 
   1   6   8        5.11        5.70      1.51 o 
   2   6   8        4.32        2.91      1.28 o 
   3   6   8      130.42      133.57      6.84 o 
   4   6   8        1.03        2.44      1.68 o 
  -6   7   8        0.00        1.49      2.24 o 
  -5   7   8        0.06        3.25      2.64 o 
  -4   7   8       17.79       18.71      4.80 o 
  -3   7   8        0.35        3.63      2.64 o 
  -2   7   8        1.17        4.73      2.54 o 
  -1   7   8        7.14        5.11      1.53 o 
   0   7   8        0.23        1.22      1.27 o 
   1   7   8        2.87        4.69      1.67 o 
   2   7   8       29.02       28.69      3.66 o 
   3   7   8       11.66        7.28      1.91 o 
   4   7   8        9.25        8.81      3.29 o 
  -6   8   8        0.08        0.27      2.03 o 
  -5   8   8        2.95        4.37      3.49 o 
  -4   8   8        1.23        1.09      2.45 o 
  -3   8   8       14.30        7.86      3.31 o 
  -2   8   8        5.68        4.31      1.37 o 
  -1   8   8        0.04        1.18      1.25 o 
   0   8   8        1.00        2.50      1.27 o 
   1   8   8        0.02        2.51      1.23 o 
   2   8   8        7.13        6.51      1.89 o 
   3   8   8       11.48        7.45      2.72 o 
   4   8   8        4.49        2.62      1.68 o 
  -6   9   8        6.39        5.62      2.69 o 
  -5   9   8        1.63        1.95      2.72 o 
  -4   9   8        4.10        8.26      3.97 o 
  -3   9   8        5.39        3.17      2.61 o 
  -2   9   8       13.67       14.42      2.31 o 
  -1   9   8       41.63       31.95      3.37 o 
   0   9   8       15.07       11.89      2.45 o 
   1   9   8        7.16        6.03      1.73 o 
   2   9   8       18.45       16.04      2.32 o 
   3   9   8        1.41        1.78      1.43 o 
   4   9   8       12.62       12.88      2.49 o 
  -5  10   8       14.02       12.95      4.29 o 
  -4  10   8        5.08        9.22      3.44 o 
  -3  10   8        3.14        1.68      2.27 o 
  -2  10   8        7.43        5.54      1.65 o 
  -1  10   8        0.01        1.66      1.21 o 
   0  10   8        7.52        5.91      1.86 o 
   1  10   8        1.31        5.17      1.68 o 
   2  10   8       19.15       20.01      3.39 o 
   3  10   8      121.38      113.31      7.60 o 
  -5  11   8        0.52        1.79      2.85 o 
  -4  11   8        0.04        0.11      2.08 o 
  -3  11   8        8.86        7.25      3.17 o 
  -2  11   8        0.59        1.22      0.79 o 
  -1  11   8       43.69       43.72      4.58 o 
   0  11   8       52.93       46.23      4.95 o 
   1  11   8       32.59       29.30      4.09 o 
   2  11   8       55.75       57.73     11.33 o 
   3  11   8        0.49        1.83      1.57 o 
  -5  12   8       28.84       23.62      5.09 o 
  -4  12   8        9.16        7.84      2.83 o 
  -3  12   8        1.41        1.92      2.83 o 
  -2  12   8        3.93        6.08      1.66 o 
  -1  12   8       44.42       40.46      5.37 o 
   0  12   8      421.03      439.76     11.96 o 
   1  12   8       50.05       42.80      5.70 o 
   2  12   8        0.00        1.62      1.24 o 
   3  12   8        0.01        1.12      1.35 o 
  -4  13   8        0.99        2.45      2.99 o 
  -3  13   8        0.18        1.28      2.85 o 
  -2  13   8       21.20       16.77      2.70 o 
  -1  13   8      228.33      207.25      8.25 o 
   0  13   8      252.48      245.20      7.56 o 
   1  13   8       28.46       19.54      3.89 o 
   2  13   8        0.74        1.19      1.32 o 
  -3  14   8        0.84        3.60      3.28 o 
  -2  14   8        0.74        2.39      1.60 o 
  -1  14   8       39.04       35.77      4.45 o 
   0  14   8      120.15      116.63      6.81 o 
   1  14   8        9.21        7.75      2.49 o 
  -2  15   8        6.70        5.98      1.94 o 
  -1  15   8        8.03        4.96      1.96 o 
   0  15   8       12.19        8.72      2.07 o 
   1  15   8        4.05        5.90      2.74 o 
  -3   1   9        0.24        3.49      2.59 o 
  -2   1   9        0.00        2.11      2.16 o 
  -1   1   9        0.20        2.11      1.15 o 
   0   1   9        4.11        3.60      1.30 o 
   1   1   9        8.44        5.57      1.63 o 
   2   1   9       16.16       14.20      2.24 o 
   3   1   9       81.38       77.28      5.05 o 
  -5   2   9        2.79        3.07      2.61 o 
  -4   2   9       23.25       21.24      4.32 o 
  -3   2   9        9.05        6.61      2.61 o 
  -2   2   9        8.36        4.80      2.11 o 
  -1   2   9        3.62        2.46      1.48 o 
   0   2   9        0.78        1.89      1.63 o 
   1   2   9        1.30        2.11      1.61 o 
   2   2   9      303.06      311.12     10.12 o 
   3   2   9        2.76        3.22      1.83 o 
  -5   3   9        0.31        3.20      2.83 o 
  -4   3   9        0.11        1.04      2.13 o 
  -3   3   9        0.19        1.47      1.79 o 
  -2   3   9        3.52        2.91      2.21 o 
  -1   3   9        6.00        5.36      2.29 o 
   0   3   9       77.42       72.48      6.13 o 
   1   3   9        0.41        0.69      1.15 o 
   2   3   9       22.16       21.35      3.11 o 
   3   3   9       46.86       45.17      3.92 o 
  -5   4   9        1.32        1.65      2.24 o 
  -4   4   9        8.57        8.02      2.99 o 
  -3   4   9        2.58        4.05      2.51 o 
  -2   4   9        6.52        4.88      1.93 o 
  -1   4   9      149.64      144.73      8.29 o 
   0   4   9       34.57       35.63      3.61 o 
   1   4   9        0.23        2.56      1.48 o 
   2   4   9        2.69        3.45      1.61 o 
   3   4   9        0.09        1.37      1.43 o 
  -5   5   9        1.12        0.83      2.03 o 
  -4   5   9        2.93        2.72      2.24 o 
  -3   5   9        0.52        2.53      2.32 o 
  -2   5   9        0.18        0.72      2.35 o 
  -1   5   9        5.27        3.68      1.80 o 
   0   5   9       46.67       44.75      3.89 o 
   1   5   9        0.28        1.93      1.32 o 
   2   5   9        0.33        2.20      1.16 o 
   3   5   9        3.94        5.54      1.96 o 
  -5   6   9        0.75        2.59      2.88 o 
  -4   6   9        2.04        1.95      2.37 o 
  -3   6   9        0.92        4.80      3.47 o 
  -2   6   9        0.71        2.19      2.40 o 
  -1   6   9       17.82       13.13      2.18 o 
   0   6   9        9.27        8.15      1.81 o 
   1   6   9        0.01        2.03      1.42 o 
   2   6   9        1.61        2.07      1.56 o 
   3   6   9        2.25        1.86      1.68 o 
  -5   7   9        0.81        2.37      3.07 o 
  -4   7   9       15.66       14.85      4.29 o 
  -3   7   9       28.22       25.67      4.82 o 
  -2   7   9        0.00        1.44      2.32 o 
  -1   7   9        7.27        6.59      2.55 o 
   0   7   9        3.49        4.63      1.49 o 
   1   7   9        0.20        0.87      1.16 o 
   2   7   9       11.31        8.85      3.63 o 
  -4   8   9      147.56      140.32     12.77 o 
  -3   8   9        2.14        1.60      3.20 o 
  -2   8   9        0.44        3.52      3.23 o 
  -1   8   9        1.32        1.62      1.76 o 
   0   8   9        8.37        8.58      1.90 o 
   1   8   9        0.73        1.53      1.03 o 
   2   8   9       17.64       12.68      3.41 o 
  -4   9   9       43.44       41.66      6.21 o 
  -3   9   9       92.92       88.60      9.09 o 
  -2   9   9        2.04        2.80      3.20 o 
  -1   9   9        0.01        0.77      1.43 o 
   0   9   9        0.10        1.44      1.21 o 
   1   9   9        2.76        3.05      1.26 o 
   2   9   9       26.54       19.27      6.36 o 
  -3  10   9        0.02        2.80      3.20 o 
  -2  10   9        0.32        2.48      2.69 o 
  -1  10   9       18.39       12.33      3.81 o 
   0  10   9       10.37        9.80      2.48 o 
   1  10   9        0.13        2.36      1.43 o 
  -3  11   9        1.02        2.91      2.51 o 
  -2  11   9        6.02        7.25      3.17 o 
  -1  11   9       42.29       33.09      4.31 o 
   0  11   9        4.43        2.37      1.29 o 
  -1  12   9       14.80       11.13      3.11 o 
   0   0  10        0.00       -0.08      2.21 o 
  -1   1  10        0.08        1.07      2.80 o 
   0   1  10        4.80        4.90      1.85 o 
  -1   2  10       12.41        5.73      2.37 o 
   0   2  10        7.43        7.25      2.39 o 
  -1   3  10        7.79       -0.64      1.97 o 
   0   3  10        9.28        6.47      1.88 o 
  -2   4  10       18.44       17.51      4.05 o 
  -1   4  10        7.98        8.45      2.51 o 
   0   4  10        8.21        6.09      2.06 o 
  -1   5  10       52.12       46.97      6.69 o 
                                                 
